# Supplementary material for: [N′-(4-Meth­oxy-2-oxidobenzyl­idene)4-nitro­benzohydrazidato-κ3 O,N,O′](pyridine-κN)copper(II)
Source: Acta Crystallogr Sect E Struct Rep Online. 2008 Dec 20;65(Pt 1):m121. doi: 10.1107/S1600536808042803 (PMC2968021; doi:10.1107/S1600536808042803)
Supplement: Supplementary file 1 [file e-65-0m121-sup1.cif]

##############################################################################
###                                                                        ###
###        Electronic paper (Acta Crystallographica Section E)             ###
###                                                                        ###
##############################################################################
#                                                                            #
# This CIF contains the data in a paper accepted for publication in Acta     #
# Crystallographica Section E. It conforms to the requirements of Notes      #
# for Authors for Section E, and has been peer reviewed under the auspices   #
# of the IUCr Commission on Journals.                                        #
#                                                                            #
# Full details of the Crystallographic Information File format               #
# are given in the paper "The Crystallographic Information File (CIF):       #
# a New Standard Archive File for Crystallography" by S. R. Hall, F. H.      #
# Allen and I. D. Brown [Acta Cryst. (1991), A47, 655-685].                  #
#                                                                            #
# The current version of the core CIF dictionary is obtainable from          #
# ftp://ftp.iucr.org/pub/cif_core.dic. The current version number is 2.4.    #
#                                                                            #
# Software is freely available for graphical display of the structure(s) in  #
# this CIF.  For information consult the CIF home page http://www.iucr.org/  #
# cif/home.html                                                              #
#                                                                            #
# This file may be used for bona fide research purposes within the           #
# scientific community so long as proper attribution is given to the journal # 
# article from which it was obtained.                                        #
#                                                                            #
##############################################################################
                                             
data_global
_audit_creation_method     SHELXL-97
_journal_date_recd_electronic     2008-12-15
_journal_date_accepted     2008-12-16
_journal_name_full     'Acta Crystallographica, Section E'
_journal_year     2009
_journal_volume     65
_journal_issue      1
_journal_page_first     m121
_journal_page_last     m121
_journal_paper_category     QM
_journal_coeditor_code     BT2838
_publ_contact_author
;
Dr. Seik Weng Ng
Department of Chemistry
University of Malaya
50603 Kuala Lumpur
Malaysia
;
_publ_contact_author_email     seikweng@um.edu.my
_publ_contact_author_fax     '03 7967 4193'
_publ_contact_author_phone     '03 7967 6778'
_publ_section_title
;\
[<i>N</i>'-(4-Methoxy-2-oxidobenzylidene)-4-nitrobenzohydrazidato-\
\k^3^<i>O</i>,<i>N</i>,<i>O</i>'](pyridine-\k<i>N</i>)copper(II)
;
loop_
    _publ_author_name
    _publ_author_address
    'Mohd Lair, Nooraziah'
;
Department of Chemistry
University of Malaya
50603 Kuala Lumpur
Malaysia
;
    'Mohd Ali, Hapipah'
;
Department of Chemistry
University of Malaya
50603 Kuala Lumpur
Malaysia
;
    'Ng, Seik Weng'
;
Department of Chemistry
University of Malaya
50603 Kuala Lumpur
Malaysia
;
data_I
_audit_creation_method     SHELXL-97
_chemical_name_systematic
;
[<i>N</i>'-(4-Methoxy-2-oxidobenzylidene)-4-nitrobenzohydrazidato-
\k^3^<i>O</i>,<i>N</i>,<i>O</i>'](pyridine-\k<i>N</i>)copper(II)
;
_chemical_name_common     ?
_chemical_formula_moiety     'C20 H16 Cu N4 O5'
_chemical_formula_sum     'C20 H16 Cu N4 O5'
_chemical_formula_iupac     '[Cu (C15 H11 N3 O5) (C5 H5 N)]'
_chemical_formula_weight     455.91
_chemical_melting_point     ?
_symmetry_cell_setting     Triclinic
_symmetry_space_group_name_H-M     'P -1'
_symmetry_space_group_name_Hall     '-P 1'
loop_
    _symmetry_equiv_pos_as_xyz
    'x, y, z'
    '-x, -y, -z'
_cell_length_a     6.35290(10)
_cell_length_b     9.8409(2)
_cell_length_c     15.1303(3)
_cell_angle_alpha     98.0630(10)
_cell_angle_beta     92.0110(10)
_cell_angle_gamma     107.0880(10)
_cell_volume     892.31(3)
_cell_formula_units_Z     2
_cell_measurement_reflns_used     3716
_cell_measurement_theta_min     2.4
_cell_measurement_theta_max     29.2
_cell_measurement_temperature     100(2)
_exptl_crystal_description     Block
_exptl_crystal_colour     Brown
_exptl_crystal_size_max     0.40
_exptl_crystal_size_mid     0.10
_exptl_crystal_size_min     0.05
_exptl_crystal_density_diffrn     1.697
_exptl_crystal_density_meas     ?
_exptl_crystal_density_method     'not measured'
_exptl_crystal_F_000     466
_exptl_absorpt_coefficient_mu     1.269
_exptl_absorpt_correction_type     Multi-scan
_exptl_absorpt_process_details     '(SADABS; Sheldrick, 1996)'
_exptl_absorpt_correction_T_min     0.8066
_exptl_absorpt_correction_T_max     1.0000
_diffrn_ambient_temperature     100(2)
_diffrn_radiation_type     MoK\a
_diffrn_radiation_wavelength     0.71073
_diffrn_radiation_source     'fine-focus sealed tube'
_diffrn_radiation_monochromator     graphite
_diffrn_measurement_device_type     'Bruker SMART APEX'
_diffrn_measurement_method     \w
_diffrn_detector_area_resol_mean     ?
_diffrn_reflns_number     6268
_diffrn_reflns_av_R_equivalents     0.0130
_diffrn_reflns_av_sigmaI/netI     0.0238
_diffrn_reflns_theta_min     1.36
_diffrn_reflns_theta_max     27.50
_diffrn_reflns_theta_full     27.50
_diffrn_measured_fraction_theta_max     0.964
_diffrn_measured_fraction_theta_full     0.964
_diffrn_reflns_limit_h_min     -6
_diffrn_reflns_limit_h_max     8
_diffrn_reflns_limit_k_min     -12
_diffrn_reflns_limit_k_max     12
_diffrn_reflns_limit_l_min     -19
_diffrn_reflns_limit_l_max     19
_diffrn_standards_number     0
_diffrn_standards_interval_count     0
_diffrn_standards_interval_time     0
_diffrn_standards_decay_%     0
_reflns_number_total     3942
_reflns_number_gt     3605
_reflns_threshold_expression     I>2\s(I)
_refine_ls_structure_factor_coef     Fsqd
_refine_ls_matrix_type     full
_refine_ls_R_factor_all     0.0317
_refine_ls_R_factor_gt     0.0279
_refine_ls_wR_factor_gt     0.0783
_refine_ls_wR_factor_ref     0.0871
_refine_ls_goodness_of_fit_ref     1.093
_refine_ls_restrained_S_all     1.093
_refine_ls_number_reflns     3942
_refine_ls_number_parameters     272
_refine_ls_number_restraints     0
_refine_ls_hydrogen_treatment     constr
_refine_ls_weighting_scheme     calc
_refine_ls_weighting_details
          'calc w=1/[\s^2^(Fo^2^)+(0.0494P)^2^+0.535P] where P=(Fo^2^+2Fc^2^)/3'
_atom_sites_solution_hydrogens     geom
_atom_sites_solution_primary     direct
_atom_sites_solution_secondary     difmap
_refine_ls_shift/su_max     0.001
_refine_ls_shift/su_mean     0.001
_refine_diff_density_max     0.447
_refine_diff_density_min     -0.315
_refine_ls_extinction_method     none
_refine_ls_extinction_coef     ?
loop_
    _atom_type_symbol
    _atom_type_description
    _atom_type_scat_dispersion_real
    _atom_type_scat_dispersion_imag
    _atom_type_scat_source
    'C' 'C' 0.0033 0.0016
                         'International Tables Vol C Tables 4.2.6.8 and 6.1.1.4'
    'H' 'H' 0.0000 0.0000
                         'International Tables Vol C Tables 4.2.6.8 and 6.1.1.4'
    'N' 'N' 0.0061 0.0033
                         'International Tables Vol C Tables 4.2.6.8 and 6.1.1.4'
    'O' 'O' 0.0106 0.0060
                         'International Tables Vol C Tables 4.2.6.8 and 6.1.1.4'
    'Cu' 'Cu' 0.3201 1.2651
                         'International Tables Vol C Tables 4.2.6.8 and 6.1.1.4'
_computing_data_collection     'APEX2 (Bruker, 2007)'
_computing_cell_refinement     'SAINT (Bruker, 2007)'
_computing_data_reduction     'SAINT (Bruker, 2007)'
_computing_structure_solution     'SHELXS97 (Sheldrick, 2008)'
_computing_structure_refinement     'SHELXL97 (Sheldrick, 2008)'
_computing_molecular_graphics     'X-SEED (Barbour, 2001)'
_computing_publication_material     'pubCIF (Westrip, 2009)'
loop_
    _atom_site_type_symbol
    _atom_site_label
    _atom_site_fract_x
    _atom_site_fract_y
    _atom_site_fract_z
    _atom_site_U_iso_or_equiv
    _atom_site_adp_type
    _atom_site_calc_flag
    _atom_site_refinement_flags
    _atom_site_occupancy
    _atom_site_disorder_assembly
    _atom_site_disorder_group
    Cu Cu1 1.14506(4) 0.70062(2) 0.728016(14) 0.01312(9) Uani d . 1 . .
    N N1 0.9381(3) 0.64556(17) 0.62386(11) 0.0150(3) Uani d . 1 . .
    N N2 1.0273(3) 0.68298(18) 0.54424(10) 0.0159(3) Uani d . 1 . .
    N N3 1.7555(3) 0.93172(18) 0.27544(11) 0.0189(4) Uani d . 1 . .
    N N4 1.3792(3) 0.78081(17) 0.82931(11) 0.0145(3) Uani d . 1 . .
    O O1 0.9305(2) 0.61658(15) 0.80405(9) 0.0163(3) Uani d . 1 . .
    O O2 0.2533(2) 0.39329(16) 0.90700(9) 0.0199(3) Uani d . 1 . .
    O O3 1.3444(2) 0.77637(15) 0.64095(9) 0.0159(3) Uani d . 1 . .
    O O4 1.6632(3) 0.91481(17) 0.20033(9) 0.0247(3) Uani d . 1 . .
    O O5 1.9560(3) 0.9856(2) 0.29243(11) 0.0311(4) Uani d . 1 . .
    C C1 0.7183(3) 0.5521(2) 0.78294(13) 0.0139(4) Uani d . 1 . .
    C C2 0.5869(3) 0.5009(2) 0.85092(13) 0.0152(4) Uani d . 1 . .
    H H2 0.6540 0.5120 0.9097 0.018 Uiso calc R 1 . .
    C C3 0.3615(3) 0.4346(2) 0.83442(13) 0.0149(4) Uani d . 1 . .
    C C4 0.2562(3) 0.4147(2) 0.74829(13) 0.0151(4) Uani d . 1 . .
    H H4 0.1016 0.3693 0.7371 0.018 Uiso calc R 1 . .
    C C5 0.3837(3) 0.4630(2) 0.68048(13) 0.0146(4) Uani d . 1 . .
    H H5 0.3142 0.4495 0.6219 0.018 Uiso calc R 1 . .
    C C6 0.6124(3) 0.5313(2) 0.69468(12) 0.0140(4) Uani d . 1 . .
    C C7 0.7290(3) 0.5785(2) 0.61964(12) 0.0149(4) Uani d . 1 . .
    H H7 0.6471 0.5592 0.5631 0.018 Uiso calc R 1 . .
    C C8 0.0219(3) 0.3204(3) 0.89270(15) 0.0247(5) Uani d . 1 . .
    H H8A -0.0352 0.2939 0.9492 0.037 Uiso calc R 1 . .
    H H8B -0.0038 0.2333 0.8484 0.037 Uiso calc R 1 . .
    H H8C -0.0540 0.3840 0.8707 0.037 Uiso calc R 1 . .
    C C9 1.2393(3) 0.7493(2) 0.56222(12) 0.0140(4) Uani d . 1 . .
    C C10 1.3714(3) 0.79538(19) 0.48671(12) 0.0142(4) Uani d . 1 . .
    C C11 1.2684(3) 0.7902(2) 0.40223(13) 0.0162(4) Uani d . 1 . .
    H H11 1.1119 0.7555 0.3927 0.019 Uiso calc R 1 . .
    C C12 1.3932(3) 0.8352(2) 0.33284(13) 0.0174(4) Uani d . 1 . .
    H H12 1.3242 0.8321 0.2755 0.021 Uiso calc R 1 . .
    C C13 1.6204(3) 0.8849(2) 0.34864(12) 0.0149(4) Uani d . 1 . .
    C C14 1.7277(3) 0.8905(2) 0.43096(13) 0.0162(4) Uani d . 1 . .
    H H14 1.8844 0.9243 0.4396 0.019 Uiso calc R 1 . .
    C C15 1.6016(3) 0.8457(2) 0.50049(12) 0.0146(4) Uani d . 1 . .
    H H15 1.6720 0.8492 0.5576 0.017 Uiso calc R 1 . .
    C C16 1.3332(3) 0.7615(2) 0.91374(13) 0.0189(4) Uani d . 1 . .
    H H16 1.1851 0.7146 0.9246 0.023 Uiso calc R 1 . .
    C C17 1.4910(3) 0.8068(2) 0.98487(13) 0.0219(4) Uani d . 1 . .
    H H17 1.4524 0.7913 1.0435 0.026 Uiso calc R 1 . .
    C C18 1.7074(3) 0.8753(2) 0.96950(14) 0.0210(4) Uani d . 1 . .
    H H18 1.8197 0.9079 1.0175 0.025 Uiso calc R 1 . .
    C C19 1.7569(3) 0.8955(2) 0.88305(13) 0.0189(4) Uani d . 1 . .
    H H19 1.9041 0.9416 0.8707 0.023 Uiso calc R 1 . .
    C C20 1.5893(3) 0.8476(2) 0.81504(13) 0.0161(4) Uani d . 1 . .
    H H20 1.6239 0.8625 0.7559 0.019 Uiso calc R 1 . .
loop_
    _atom_site_aniso_label
    _atom_site_aniso_U_11
    _atom_site_aniso_U_22
    _atom_site_aniso_U_33
    _atom_site_aniso_U_12
    _atom_site_aniso_U_13
    _atom_site_aniso_U_23
    Cu1 0.01168(13) 0.01707(13) 0.00996(13) 0.00263(9) 0.00095(8) 0.00366(8)
    N1 0.0165(8) 0.0172(8) 0.0117(7) 0.0044(6) 0.0032(6) 0.0046(6)
    N2 0.0166(8) 0.0193(8) 0.0109(7) 0.0027(7) 0.0034(6) 0.0048(6)
    N3 0.0245(9) 0.0184(8) 0.0147(8) 0.0060(7) 0.0075(7) 0.0047(6)
    N4 0.0133(8) 0.0162(8) 0.0137(8) 0.0039(6) 0.0007(6) 0.0032(6)
    O1 0.0109(6) 0.0234(7) 0.0136(6) 0.0025(5) 0.0012(5) 0.0057(5)
    O2 0.0136(7) 0.0297(8) 0.0154(7) 0.0027(6) 0.0032(5) 0.0082(6)
    O3 0.0139(7) 0.0218(7) 0.0110(6) 0.0028(5) 0.0006(5) 0.0046(5)
    O4 0.0325(9) 0.0307(8) 0.0127(7) 0.0103(7) 0.0053(6) 0.0074(6)
    O5 0.0224(8) 0.0431(10) 0.0229(8) -0.0003(7) 0.0092(7) 0.0092(7)
    C1 0.0131(9) 0.0140(8) 0.0154(9) 0.0050(7) 0.0014(7) 0.0030(7)
    C2 0.0143(9) 0.0192(9) 0.0130(9) 0.0056(8) 0.0009(7) 0.0041(7)
    C3 0.0156(9) 0.0160(9) 0.0141(9) 0.0048(7) 0.0042(7) 0.0046(7)
    C4 0.0125(9) 0.0156(9) 0.0157(9) 0.0025(7) 0.0007(7) 0.0018(7)
    C5 0.0167(9) 0.0141(8) 0.0124(8) 0.0041(7) -0.0001(7) 0.0011(7)
    C6 0.0156(9) 0.0133(8) 0.0127(8) 0.0040(7) 0.0021(7) 0.0021(7)
    C7 0.0164(9) 0.0153(9) 0.0115(8) 0.0027(7) -0.0009(7) 0.0024(7)
    C8 0.0126(10) 0.0395(13) 0.0216(10) 0.0032(9) 0.0058(8) 0.0122(9)
    C9 0.0169(9) 0.0146(9) 0.0116(8) 0.0055(7) 0.0025(7) 0.0038(7)
    C10 0.0171(9) 0.0129(8) 0.0130(9) 0.0046(7) 0.0022(7) 0.0034(7)
    C11 0.0146(9) 0.0202(9) 0.0135(9) 0.0045(7) 0.0005(7) 0.0033(7)
    C12 0.0211(10) 0.0199(9) 0.0111(9) 0.0057(8) 0.0007(7) 0.0033(7)
    C13 0.0197(10) 0.0138(9) 0.0116(8) 0.0048(7) 0.0055(7) 0.0035(7)
    C14 0.0154(9) 0.0159(9) 0.0166(9) 0.0035(7) 0.0019(7) 0.0021(7)
    C15 0.0168(9) 0.0163(9) 0.0111(8) 0.0050(7) 0.0014(7) 0.0037(7)
    C16 0.0148(10) 0.0249(10) 0.0147(9) 0.0021(8) 0.0019(7) 0.0031(8)
    C17 0.0193(10) 0.0293(11) 0.0125(9) 0.0008(9) 0.0010(8) 0.0029(8)
    C18 0.0186(10) 0.0248(10) 0.0149(9) 0.0007(8) -0.0034(8) 0.0013(8)
    C19 0.0143(9) 0.0197(10) 0.0199(10) 0.0008(8) 0.0009(8) 0.0033(8)
    C20 0.0156(9) 0.0176(9) 0.0143(9) 0.0033(7) 0.0026(7) 0.0036(7)
loop_
    _geom_bond_atom_site_label_1
    _geom_bond_atom_site_label_2
    _geom_bond_site_symmetry_2
    _geom_bond_distance
    _geom_bond_publ_flag
    Cu1 O1 . 1.8922(14) ?
    Cu1 N1 . 1.9239(16) ?
    Cu1 O3 . 1.9320(14) ?
    Cu1 N4 . 1.9989(16) ?
    N1 C7 . 1.293(3) ?
    N1 N2 . 1.399(2) ?
    N2 C9 . 1.312(3) ?
    N3 O5 . 1.229(2) ?
    N3 O4 . 1.227(2) ?
    N3 C13 . 1.467(2) ?
    N4 C20 . 1.343(3) ?
    N4 C16 . 1.347(2) ?
    O1 C1 . 1.316(2) ?
    O2 C3 . 1.363(2) ?
    O2 C8 . 1.427(2) ?
    O3 C9 . 1.299(2) ?
    C1 C2 . 1.403(3) ?
    C1 C6 . 1.434(3) ?
    C2 C3 . 1.385(3) ?
    C2 H2 . 0.9500 ?
    C3 C4 . 1.405(3) ?
    C4 C5 . 1.380(3) ?
    C4 H4 . 0.9500 ?
    C5 C6 . 1.404(3) ?
    C5 H5 . 0.9500 ?
    C6 C7 . 1.435(3) ?
    C7 H7 . 0.9500 ?
    C8 H8A . 0.9800 ?
    C8 H8B . 0.9800 ?
    C8 H8C . 0.9800 ?
    C9 C10 . 1.485(3) ?
    C10 C15 . 1.397(3) ?
    C10 C11 . 1.403(3) ?
    C11 C12 . 1.382(3) ?
    C11 H11 . 0.9500 ?
    C12 C13 . 1.381(3) ?
    C12 H12 . 0.9500 ?
    C13 C14 . 1.385(3) ?
    C14 C15 . 1.387(3) ?
    C14 H14 . 0.9500 ?
    C15 H15 . 0.9500 ?
    C16 C17 . 1.375(3) ?
    C16 H16 . 0.9500 ?
    C17 C18 . 1.386(3) ?
    C17 H17 . 0.9500 ?
    C18 C19 . 1.384(3) ?
    C18 H18 . 0.9500 ?
    C19 C20 . 1.381(3) ?
    C19 H19 . 0.9500 ?
    C20 H20 . 0.9500 ?
loop_
    _geom_angle_atom_site_label_1
    _geom_angle_atom_site_label_2
    _geom_angle_atom_site_label_3
    _geom_angle_site_symmetry_1
    _geom_angle_site_symmetry_3
    _geom_angle
    _geom_angle_publ_flag
    O1 Cu1 N1 . . 93.57(6) ?
    O1 Cu1 O3 . . 174.58(6) ?
    N1 Cu1 O3 . . 81.17(6) ?
    O1 Cu1 N4 . . 92.67(6) ?
    N1 Cu1 N4 . . 172.51(7) ?
    O3 Cu1 N4 . . 92.68(6) ?
    C7 N1 N2 . . 117.25(16) ?
    C7 N1 Cu1 . . 127.41(13) ?
    N2 N1 Cu1 . . 115.34(12) ?
    C9 N2 N1 . . 108.05(15) ?
    O5 N3 O4 . . 123.25(17) ?
    O5 N3 C13 . . 118.27(16) ?
    O4 N3 C13 . . 118.47(17) ?
    C20 N4 C16 . . 117.86(17) ?
    C20 N4 Cu1 . . 121.38(13) ?
    C16 N4 Cu1 . . 120.64(14) ?
    C1 O1 Cu1 . . 127.54(12) ?
    C3 O2 C8 . . 117.33(15) ?
    C9 O3 Cu1 . . 110.23(12) ?
    O1 C1 C2 . . 118.11(17) ?
    O1 C1 C6 . . 124.11(17) ?
    C2 C1 C6 . . 117.78(17) ?
    C3 C2 C1 . . 121.55(17) ?
    C3 C2 H2 . . 119.2 ?
    C1 C2 H2 . . 119.2 ?
    O2 C3 C2 . . 115.33(17) ?
    O2 C3 C4 . . 123.65(18) ?
    C2 C3 C4 . . 121.01(18) ?
    C5 C4 C3 . . 118.12(18) ?
    C5 C4 H4 . . 120.9 ?
    C3 C4 H4 . . 120.9 ?
    C4 C5 C6 . . 122.53(17) ?
    C4 C5 H5 . . 118.7 ?
    C6 C5 H5 . . 118.7 ?
    C5 C6 C1 . . 119.00(17) ?
    C5 C6 C7 . . 117.98(17) ?
    C1 C6 C7 . . 123.02(17) ?
    N1 C7 C6 . . 124.30(17) ?
    N1 C7 H7 . . 117.9 ?
    C6 C7 H7 . . 117.9 ?
    O2 C8 H8A . . 109.5 ?
    O2 C8 H8B . . 109.5 ?
    H8A C8 H8B . . 109.5 ?
    O2 C8 H8C . . 109.5 ?
    H8A C8 H8C . . 109.5 ?
    H8B C8 H8C . . 109.5 ?
    O3 C9 N2 . . 125.19(17) ?
    O3 C9 C10 . . 117.01(17) ?
    N2 C9 C10 . . 117.79(16) ?
    C15 C10 C11 . . 119.71(17) ?
    C15 C10 C9 . . 119.31(16) ?
    C11 C10 C9 . . 120.98(18) ?
    C12 C11 C10 . . 120.41(18) ?
    C12 C11 H11 . . 119.8 ?
    C10 C11 H11 . . 119.8 ?
    C11 C12 C13 . . 118.53(17) ?
    C11 C12 H12 . . 120.7 ?
    C13 C12 H12 . . 120.7 ?
    C12 C13 C14 . . 122.62(18) ?
    C12 C13 N3 . . 119.26(17) ?
    C14 C13 N3 . . 118.12(18) ?
    C15 C14 C13 . . 118.62(18) ?
    C15 C14 H14 . . 120.7 ?
    C13 C14 H14 . . 120.7 ?
    C14 C15 C10 . . 120.11(17) ?
    C14 C15 H15 . . 119.9 ?
    C10 C15 H15 . . 119.9 ?
    N4 C16 C17 . . 122.91(19) ?
    N4 C16 H16 . . 118.5 ?
    C17 C16 H16 . . 118.5 ?
    C16 C17 C18 . . 118.84(19) ?
    C16 C17 H17 . . 120.6 ?
    C18 C17 H17 . . 120.6 ?
    C19 C18 C17 . . 118.81(19) ?
    C19 C18 H18 . . 120.6 ?
    C17 C18 H18 . . 120.6 ?
    C20 C19 C18 . . 119.05(19) ?
    C20 C19 H19 . . 120.5 ?
    C18 C19 H19 . . 120.5 ?
    N4 C20 C19 . . 122.52(18) ?
    N4 C20 H20 . . 118.7 ?
    C19 C20 H20 . . 118.7 ?
loop_
    _geom_torsion_atom_site_label_1
    _geom_torsion_atom_site_label_2
    _geom_torsion_atom_site_label_3
    _geom_torsion_atom_site_label_4
    _geom_torsion_site_symmetry_1
    _geom_torsion_site_symmetry_2
    _geom_torsion_site_symmetry_3
    _geom_torsion_site_symmetry_4
    _geom_torsion
    _geom_torsion_publ_flag
    O1 Cu1 N1 C7 . . . . 1.77(18) ?
    O3 Cu1 N1 C7 . . . . -179.56(18) ?
    O1 Cu1 N1 N2 . . . . -178.07(13) ?
    O3 Cu1 N1 N2 . . . . 0.60(12) ?
    C7 N1 N2 C9 . . . . -179.91(17) ?
    Cu1 N1 N2 C9 . . . . -0.05(19) ?
    O1 Cu1 N4 C20 . . . . 174.53(15) ?
    O3 Cu1 N4 C20 . . . . -4.54(15) ?
    O1 Cu1 N4 C16 . . . . -1.39(16) ?
    O3 Cu1 N4 C16 . . . . 179.54(15) ?
    N1 Cu1 O1 C1 . . . . -2.34(16) ?
    N4 Cu1 O1 C1 . . . . 173.51(16) ?
    N1 Cu1 O3 C9 . . . . -1.01(12) ?
    N4 Cu1 O3 C9 . . . . -176.72(13) ?
    Cu1 O1 C1 C2 . . . . -178.09(13) ?
    Cu1 O1 C1 C6 . . . . 1.7(3) ?
    O1 C1 C2 C3 . . . . 178.63(17) ?
    C6 C1 C2 C3 . . . . -1.1(3) ?
    C8 O2 C3 C2 . . . . -178.07(18) ?
    C8 O2 C3 C4 . . . . 2.8(3) ?
    C1 C2 C3 O2 . . . . -178.47(17) ?
    C1 C2 C3 C4 . . . . 0.7(3) ?
    O2 C3 C4 C5 . . . . 179.17(17) ?
    C2 C3 C4 C5 . . . . 0.0(3) ?
    C3 C4 C5 C6 . . . . -0.4(3) ?
    C4 C5 C6 C1 . . . . -0.1(3) ?
    C4 C5 C6 C7 . . . . -179.44(17) ?
    O1 C1 C6 C5 . . . . -178.95(17) ?
    C2 C1 C6 C5 . . . . 0.8(3) ?
    O1 C1 C6 C7 . . . . 0.4(3) ?
    C2 C1 C6 C7 . . . . -179.86(17) ?
    N2 N1 C7 C6 . . . . 179.34(16) ?
    Cu1 N1 C7 C6 . . . . -0.5(3) ?
    C5 C6 C7 N1 . . . . 178.35(18) ?
    C1 C6 C7 N1 . . . . -1.0(3) ?
    Cu1 O3 C9 N2 . . . . 1.5(2) ?
    Cu1 O3 C9 C10 . . . . -177.59(12) ?
    N1 N2 C9 O3 . . . . -1.0(3) ?
    N1 N2 C9 C10 . . . . 178.08(15) ?
    O3 C9 C10 C15 . . . . 9.0(3) ?
    N2 C9 C10 C15 . . . . -170.09(17) ?
    O3 C9 C10 C11 . . . . -170.48(17) ?
    N2 C9 C10 C11 . . . . 10.4(3) ?
    C15 C10 C11 C12 . . . . -0.4(3) ?
    C9 C10 C11 C12 . . . . 179.15(17) ?
    C10 C11 C12 C13 . . . . 0.1(3) ?
    C11 C12 C13 C14 . . . . 0.4(3) ?
    C11 C12 C13 N3 . . . . 179.37(17) ?
    O5 N3 C13 C12 . . . . 174.64(18) ?
    O4 N3 C13 C12 . . . . -5.6(3) ?
    O5 N3 C13 C14 . . . . -6.3(3) ?
    O4 N3 C13 C14 . . . . 173.44(18) ?
    C12 C13 C14 C15 . . . . -0.6(3) ?
    N3 C13 C14 C15 . . . . -179.62(16) ?
    C13 C14 C15 C10 . . . . 0.4(3) ?
    C11 C10 C15 C14 . . . . 0.1(3) ?
    C9 C10 C15 C14 . . . . -179.40(17) ?
    C20 N4 C16 C17 . . . . -0.1(3) ?
    Cu1 N4 C16 C17 . . . . 175.93(16) ?
    N4 C16 C17 C18 . . . . 0.0(3) ?
    C16 C17 C18 C19 . . . . -0.1(3) ?
    C17 C18 C19 C20 . . . . 0.4(3) ?
    C16 N4 C20 C19 . . . . 0.4(3) ?
    Cu1 N4 C20 C19 . . . . -175.60(15) ?
    C18 C19 C20 N4 . . . . -0.6(3) ?
