# Supplementary material for: [N′-(4-Meth­oxy-2-oxidobenzyl­idene)4-nitro­benzohydrazidato-κ3 O,N,O′](pyridine-κN)copper(II)
Source: Acta Crystallogr Sect E Struct Rep Online. 2008 Dec 20;65(Pt 1):m121. doi: 10.1107/S1600536808042803 (PMC2968021; doi:10.1107/S1600536808042803)
Supplement: Supplementary file 2 [file e-65-0m121-Isup2.hkl]

# 
# h,k,l, Fc-squared, Fo-squared, sigma(Fo-squared) and status flag 
# 
data_I
_shelx_title '  P-1' 
_shelx_refln_list_code          4 
_shelx_F_calc_maximum      307.88 
_exptl_crystal_F_000       466.00 
_reflns_d_resolution_high  0.7697 
 
loop_ 
 _symmetry_equiv_pos_as_xyz 
 'x, y, z' 
 '-x, -y, -z' 
 
_cell_length_a     6.3529 
_cell_length_b     9.8409 
_cell_length_c    15.1303 
_cell_angle_alpha  98.063 
_cell_angle_beta   92.011 
_cell_angle_gamma 107.088 
 
_shelx_F_squared_multiplier     1.000 
 
loop_ 
 _refln_index_h 
 _refln_index_k 
 _refln_index_l 
 _refln_F_squared_calc 
 _refln_F_squared_meas 
 _refln_F_squared_sigma 
 _refln_observed_status 
   1   0   0      431.26      499.80      7.29 o 
   3   0   0     1984.90     2671.56     26.68 o 
   4   0   0      758.33      771.82      9.85 o 
   5   0   0       26.86       12.11      3.46 o 
   6   0   0       25.91       11.20      4.10 o 
   7   0   0      146.59      155.28      9.84 o 
  -8   1   0       56.90       33.33      6.47 o 
  -7   1   0      202.85      178.86     10.38 o 
  -6   1   0      229.33      202.18      9.93 o 
  -5   1   0     2236.50     2102.19     35.43 o 
  -4   1   0      926.16      943.58     18.67 o 
  -3   1   0      151.20      172.58      6.19 o 
  -2   1   0     1040.15      980.39     11.23 o 
  -1   1   0     2271.91     2423.43     29.87 o 
   0   1   0      594.20      635.15     14.25 o 
   1   1   0        7.80       13.58      1.24 o 
   2   1   0      563.03      520.51      5.11 o 
   3   1   0      777.16      734.01      7.05 o 
   4   1   0      152.60      167.46      3.77 o 
   5   1   0     1722.59     1627.16     30.42 o 
   6   1   0       96.76      104.91      7.83 o 
   7   1   0        0.48       -0.18      3.82 o 
  -8   2   0        1.18        3.64      4.55 o 
  -7   2   0       41.51       46.63      6.28 o 
  -6   2   0     1554.45     1513.69     29.69 o 
  -5   2   0      436.38      404.54     12.20 o 
  -4   2   0       30.91       23.50      3.19 o 
  -3   2   0      790.21      739.60     10.22 o 
  -2   2   0      178.59      164.19      3.53 o 
  -1   2   0       72.64       88.43      3.10 o 
   0   2   0     2669.82     2777.49     93.39 o 
   1   2   0     1043.53      977.84      8.49 o 
   2   2   0      421.44      436.59      4.89 o 
   3   2   0      542.37      553.63      7.83 o 
   4   2   0     1965.63     1948.46     33.15 o 
   5   2   0      477.06      437.32     14.02 o 
   6   2   0       97.43       75.59      7.01 o 
   7   2   0      119.43      108.28      9.11 o 
  -8   3   0       29.14       27.96      6.01 o 
  -7   3   0        7.21        2.37      3.82 o 
  -6   3   0      296.99      262.10     10.75 o 
  -5   3   0      389.22      407.36     12.02 o 
  -4   3   0      706.27      932.01     13.10 o 
  -3   3   0     1814.29     1979.31     21.22 o 
  -2   3   0       33.45       55.91      2.32 o 
  -1   3   0    94792.93    91041.02   1283.00 o 
   0   3   0      163.00      249.22      4.38 o 
   1   3   0      714.39      755.33      9.20 o 
   2   3   0     1200.56     1545.24     13.35 o 
   3   3   0      961.86      974.54     11.18 o 
   4   3   0       81.40      100.82      6.92 o 
   5   3   0       41.88       23.41      4.55 o 
   7   3   0      450.25      461.18     17.94 o 
  -8   4   0      244.52      236.06     12.29 o 
  -7   4   0       38.01       46.08      6.10 o 
  -6   4   0     1494.52     1437.55     27.78 o 
  -5   4   0      781.66      795.32     17.30 o 
  -4   4   0        4.39        7.14      1.79 o 
  -3   4   0      454.15      452.34      9.15 o 
  -2   4   0     1006.12      967.99     16.85 o 
  -1   4   0      952.37     1013.80     16.39 o 
   0   4   0       28.23       31.60      2.82 o 
   1   4   0      375.85      337.64      5.95 o 
   2   4   0     1604.91     1551.99     17.80 o 
   3   4   0        3.30        1.77      1.48 o 
   4   4   0     1096.73     1118.26     23.95 o 
   5   4   0      127.76      156.10      9.56 o 
   6   4   0        0.89        0.64      4.19 o 
  -7   5   0      886.88      894.41     21.95 o 
  -6   5   0      417.71      427.85     13.30 o 
  -5   5   0       63.79       66.46      3.89 o 
  -4   5   0      604.82      578.41     12.07 o 
  -3   5   0      537.53      508.63      8.17 o 
  -2   5   0       35.98       30.33      3.01 o 
  -1   5   0      967.21      968.09     12.04 o 
   0   5   0      539.46      487.03      7.75 o 
   1   5   0      391.58      383.96      5.78 o 
   2   5   0      105.31      115.15      4.13 o 
   3   5   0     1041.55     1046.98     14.28 o 
   4   5   0      500.39      487.96     15.48 o 
   5   5   0       14.82       15.57      4.92 o 
   6   5   0      124.32      110.92      9.65 o 
  -6   6   0      136.31      149.81      8.01 o 
  -5   6   0      104.56      125.79      4.99 o 
  -4   6   0      950.96      992.78     13.91 o 
  -3   6   0       10.83       13.01      1.84 o 
  -2   6   0    17942.74    19712.71    246.07 o 
  -1   6   0       49.48       26.42      2.28 o 
   0   6   0       25.20       30.86      2.78 o 
   1   6   0      246.84      311.20      6.89 o 
   2   6   0      702.44      677.54      9.06 o 
   3   6   0      301.61      310.68      7.48 o 
   4   6   0       35.00       22.95      4.92 o 
   5   6   0      258.50      246.98     12.48 o 
  -6   7   0      408.37      391.51     14.94 o 
  -5   7   0        4.98        7.92      3.82 o 
  -4   7   0      104.62      104.20      4.42 o 
  -3   7   0      383.34      368.92     21.63 o 
  -2   7   0      954.79      970.40     13.69 o 
  -1   7   0       14.52       16.30      2.14 o 
   0   7   0      218.74      216.01      5.84 o 
   1   7   0     1142.14     1113.89     15.52 o 
   2   7   0      138.93      136.78      4.50 o 
   3   7   0      391.19      377.24     19.22 o 
   4   7   0       96.14      109.10      8.74 o 
   5   7   0        1.55        3.01      5.01 o 
  -6   8   0      132.18      142.90      6.58 o 
  -5   8   0      236.65      240.59      7.56 o 
  -4   8   0      368.79      347.17     17.67 o 
  -3   8   0       97.07       89.11      4.62 o 
  -2   8   0      249.22      244.55      7.88 o 
  -1   8   0      249.83      242.75     13.52 o 
   0   8   0      310.02      302.83      7.34 o 
   1   8   0        4.72        7.54      2.38 o 
   2   8   0      351.54      359.53      8.89 o 
   3   8   0      304.29      308.09     13.21 o 
   4   8   0        1.95        2.19      4.46 o 
  -7   9   0       34.92       36.97      7.01 o 
  -6   9   0        9.39        4.95      3.15 o 
  -5   9   0      423.06      454.77     11.34 o 
  -4   9   0       16.19       19.55      3.28 o 
  -3   9   0     3067.47     3137.99     61.84 o 
  -2   9   0      108.62      115.11      7.65 o 
  -1   9   0       32.03       37.55      3.37 o 
   0   9   0       71.27       79.93      4.49 o 
   1   9   0      332.55      313.13      8.29 o 
   2   9   0      320.96      322.94     12.20 o 
  -6  10   0        9.44        8.98      3.60 o 
  -5  10   0        3.24        1.09      3.73 o 
  -4  10   0       85.57      101.17      5.69 o 
  -3  10   0      651.36      630.23     12.43 o 
  -2  10   0        4.51        3.15      2.44 o 
  -1  10   0       98.66       93.84      5.06 o 
   0  10   0      471.30      478.58     16.12 o 
   1  10   0      202.90      191.34     10.56 o 
  -6  11   0       58.51       58.63      5.63 o 
  -5  11   0      149.69      158.45      7.51 o 
  -4  11   0       84.27       84.12      5.56 o 
  -3  11   0       53.77       50.00      6.92 o 
  -2  11   0       75.02       79.32      7.92 o 
  -1  11   0      179.89      197.62     11.29 o 
   0  11   0       68.93       62.57      7.38 o 
   1  11   0       84.84       90.16      8.38 o 
  -4  12   0      426.57      383.41     16.57 o 
  -3  12   0       80.52       92.53      9.29 o 
  -2  12   0       54.17       56.01      7.47 o 
  -1  12   0       34.80       27.96      6.56 o 
   0  12   0      122.76      137.61     10.47 o 
   0 -12   1       75.09       77.05      8.56 o 
   1 -12   1       92.96      116.39      9.74 o 
   2 -12   1      166.16      165.38     11.47 o 
   3 -12   1       75.25       69.49      8.29 o 
   4 -12   1      309.30      285.96     14.39 o 
  -1 -11   1      128.08      129.23      9.65 o 
   0 -11   1      227.78      228.22     12.02 o 
   1 -11   1       54.89       55.74      7.19 o 
   2 -11   1       40.56       35.24      6.01 o 
   3 -11   1      249.34      255.00     12.57 o 
   4 -11   1      150.22      162.65     10.66 o 
   5 -11   1        0.49       -3.67      2.93 o 
   6 -11   1      115.50      125.70     15.66 o 
  -2 -10   1      240.92      237.15     11.47 o 
  -1 -10   1      578.42      594.96     17.94 o 
   0 -10   1       13.04        9.65      4.28 o 
   1 -10   1       95.99       88.98      7.65 o 
   2 -10   1      125.91      129.87      8.83 o 
   3 -10   1      133.49      132.49      9.74 o 
   4 -10   1        0.75       -0.24      2.66 o 
   5 -10   1      124.33      129.31      6.41 o 
   6 -10   1      167.82      163.20     13.48 o 
  -2  -9   1      183.83      165.11      9.11 o 
  -1  -9   1       72.77       62.75      6.28 o 
   0  -9   1      174.01      173.57      8.88 o 
   1  -9   1      576.82      548.98     10.31 o 
   2  -9   1      361.56      371.78      8.57 o 
   3  -9   1      865.19      822.76     13.74 o 
   4  -9   1      223.51      230.77      7.43 o 
   5  -9   1       39.76       37.21      4.02 o 
   6  -9   1        1.20       -0.21      5.15 o 
  -2  -8   1       87.33       94.77      4.93 o 
  -1  -8   1      651.70      628.01     13.48 o 
   0  -8   1      235.91      245.11      6.83 o 
   1  -8   1       30.25       24.71      2.60 o 
   2  -8   1      680.17      666.06     20.86 o 
   3  -8   1      605.69      613.69     10.98 o 
   4  -8   1       69.80       71.36      4.24 o 
   5  -8   1       97.06       95.41      5.09 o 
   6  -8   1      141.10      155.94      9.65 o 
  -5  -7   1       50.45       51.73      7.38 o 
  -4  -7   1        8.12        8.20      4.55 o 
  -3  -7   1      629.29      632.76     18.12 o 
  -2  -7   1     1772.90     1725.50     45.22 o 
  -1  -7   1        2.42       -0.52      1.71 o 
   0  -7   1       75.79       78.68      3.63 o 
   1  -7   1      184.73      166.52      4.86 o 
   2  -7   1      516.92      504.70     11.11 o 
   3  -7   1      195.05      214.61      7.24 o 
   4  -7   1      180.58      170.35      4.56 o 
   5  -7   1      552.16      577.47      8.93 o 
   6  -7   1        4.34        4.64      3.64 o 
  -5  -6   1        6.15        3.19      4.55 o 
  -4  -6   1       98.47      109.83      8.20 o 
  -3  -6   1      551.68      514.70      9.79 o 
  -2  -6   1       14.38       15.74      1.95 o 
  -1  -6   1      212.46      194.81      5.65 o 
   0  -6   1     1391.32     1344.76     25.27 o 
   1  -6   1     1604.33     1679.82     18.84 o 
   2  -6   1     1644.69     1648.07     18.95 o 
   3  -6   1      606.03      547.37     12.63 o 
   4  -6   1      189.75      177.30      4.37 o 
   5  -6   1        0.94       -0.98      1.55 o 
   6  -6   1      245.90      242.07     10.29 o 
  -6  -5   1       55.64       46.63      7.19 o 
  -5  -5   1      407.31      407.91     15.48 o 
  -4  -5   1       47.85       61.47      6.28 o 
  -3  -5   1       17.54       17.22      2.38 o 
  -2  -5   1     1116.06     1099.18     14.25 o 
  -1  -5   1      409.45      383.95      6.95 o 
   0  -5   1        6.22        5.69      1.31 o 
   1  -5   1     1280.69     1242.65     14.30 o 
   2  -5   1     1822.97     1863.09     20.03 o 
   3  -5   1      634.09      623.55     10.15 o 
   4  -5   1       23.76       24.75      2.46 o 
   5  -5   1      477.54      482.67     13.21 o 
   6  -5   1      726.49      691.32     17.67 o 
   7  -5   1       12.19       17.85      5.01 o 
  -6  -4   1       74.18       86.61      8.11 o 
  -5  -4   1       27.95       29.42      5.28 o 
  -4  -4   1      973.32      942.76     21.49 o 
  -3  -4   1     3327.76     3414.35     33.42 o 
  -2  -4   1      226.98      204.30      3.94 o 
  -1  -4   1       40.93       39.87      1.84 o 
   0  -4   1       72.61       51.75      2.29 o 
   1  -4   1     1400.00     1421.30     15.18 o 
   2  -4   1     1982.72     2203.46     31.97 o 
   3  -4   1      106.06      103.96      3.78 o 
   4  -4   1     1172.52     1219.33     19.49 o 
   5  -4   1       26.64       18.31      3.55 o 
   6  -4   1      285.19      298.35     11.57 o 
   7  -4   1      706.04      670.83     19.22 o 
   8  -4   1      122.99      149.63     10.56 o 
  -7  -3   1       34.44       32.79      6.74 o 
  -6  -3   1       17.07       17.30      4.83 o 
  -5  -3   1      125.99      134.78      8.47 o 
  -4  -3   1      998.99     1009.97     21.67 o 
  -3  -3   1       71.19       65.69      2.39 o 
  -2  -3   1      137.11      118.60      2.78 o 
  -1  -3   1     1503.19     1490.48     12.76 o 
   0  -3   1     4837.12     5311.02     38.92 o 
   1  -3   1     1298.10     1330.42     16.80 o 
   2  -3   1     1520.13     1481.11     45.85 o 
   3  -3   1      507.70      494.45      9.47 o 
   4  -3   1        0.37        0.55      2.00 o 
   5  -3   1       77.40       80.87      5.92 o 
   6  -3   1     1404.74     1351.31     27.50 o 
   7  -3   1       12.24       15.48      4.92 o 
   8  -3   1       46.02       37.61      6.65 o 
  -7  -2   1        8.73       16.21      5.46 o 
  -6  -2   1      450.25      466.56     15.94 o 
  -5  -2   1      144.91      165.29      8.74 o 
  -4  -2   1       12.79       11.04      2.04 o 
  -3  -2   1     1040.40     1051.04     10.00 o 
  -2  -2   1      203.70      140.76      2.67 o 
  -1  -2   1       26.97       25.21      1.18 o 
   0  -2   1      974.55      990.82      9.39 o 
   1  -2   1     3945.31     4474.08     39.84 o 
   2  -2   1     2058.87     2178.39     32.42 o 
   3  -2   1       34.20       32.51      3.01 o 
   4  -2   1     1206.27     1241.29     22.49 o 
   5  -2   1     1702.47     1733.53     30.96 o 
   6  -2   1        5.55        3.46      3.55 o 
   7  -2   1       71.87       70.49      7.47 o 
   8  -2   1       99.84      101.36      9.20 o 
  -7  -1   1       91.19      132.33      9.29 o 
  -6  -1   1      116.34      107.01      7.56 o 
  -5  -1   1      763.33      743.87     18.21 o 
  -4  -1   1     3350.78     3430.24     38.80 o 
  -3  -1   1     1174.17     1185.44     10.64 o 
  -2  -1   1       18.55       24.53      1.60 o 
  -1  -1   1       38.99       51.72      2.09 o 
   0  -1   1     2993.54     3332.79     29.68 o 
   1  -1   1     6549.59     7357.21     63.75 o 
   2  -1   1       20.64       22.31      2.09 o 
   3  -1   1     1683.06     1658.85     26.14 o 
   4  -1   1      117.17       98.90      5.92 o 
   5  -1   1       36.86       38.07      4.64 o 
   6  -1   1      792.95      741.41     19.58 o 
   7  -1   1      213.63      216.02     11.66 o 
  -7   0   1       58.70       53.91      6.74 o 
  -6   0   1      106.88      124.58      8.11 o 
  -5   0   1      998.62     1006.15     21.40 o 
  -4   0   1      402.88      410.68      6.82 o 
  -3   0   1      165.84      167.66      6.10 o 
  -2   0   1      423.13      409.05      5.59 o 
  -1   0   1     7316.42     7886.88     56.84 o 
   0   0   1      740.81       -0.17      0.12 o 
   2   0   1      923.22      864.90     14.84 o 
   3   0   1       59.96      124.13      5.74 o 
   4   0   1       27.57       28.78      3.73 o 
   5   0   1     2141.08     1981.88     34.97 o 
   6   0   1        5.33       12.57      4.46 o 
   7   0   1       12.72       20.58      5.28 o 
  -8   1   1        0.58        3.28      4.83 o 
  -7   1   1      286.54      298.26     12.66 o 
  -6   1   1      236.31      222.85     10.02 o 
  -5   1   1      104.84      104.00      6.56 o 
  -4   1   1      508.01      534.86     12.75 o 
  -3   1   1       55.34       21.95      2.64 o 
  -2   1   1      460.36      447.85      6.29 o 
  -1   1   1        8.52        6.84      0.67 o 
   0   1   1     5574.19     6034.29    211.51 o 
   1   1   1     2154.58     2335.88     49.13 o 
   2   1   1      217.22      229.49      3.50 o 
   3   1   1     1758.72     1908.66     30.33 o 
   4   1   1     2700.15     2678.84     41.98 o 
   5   1   1      144.66      118.30      7.47 o 
   6   1   1       18.41       14.57      4.37 o 
   7   1   1       51.33       48.18      6.92 o 
  -8   2   1       87.07      110.01      9.20 o 
  -7   2   1      142.87      134.24      8.83 o 
  -6   2   1      241.59      229.68     10.02 o 
  -5   2   1     1587.03     1641.82     28.78 o 
  -4   2   1     1473.20     1479.72     24.59 o 
  -3   2   1        9.24       13.99      1.62 o 
  -2   2   1       24.51       36.28      1.77 o 
  -1   2   1     5473.93     5735.36     73.22 o 
   0   2   1     6115.31     6386.67     63.57 o 
   1   2   1        1.37       35.15      2.55 o 
   2   2   1      943.81      899.25     10.56 o 
   3   2   1      335.05      294.52      4.95 o 
   4   2   1      111.77      117.30      7.01 o 
   5   2   1      473.07      459.54     14.75 o 
   6   2   1      279.76      282.87     12.57 o 
   7   2   1       51.26       57.28      7.65 o 
  -8   3   1       51.24       40.80      6.56 o 
  -7   3   1       49.73       50.82      6.19 o 
  -6   3   1      541.20      572.47     15.76 o 
  -5   3   1      494.20      465.01     12.57 o 
  -4   3   1      187.70      215.88      5.46 o 
  -3   3   1       24.74       17.84      1.78 o 
  -2   3   1     5558.95     5671.58     51.18 o 
  -1   3   1     7061.52     7803.76     99.08 o 
   0   3   1     4184.28     4321.82     39.45 o 
   1   3   1      714.89      669.93      8.45 o 
   2   3   1      113.95      177.05      4.78 o 
   3   3   1      273.26      315.06      5.83 o 
   4   3   1     1858.61     1691.82     30.96 o 
   5   3   1        4.75        3.37      3.46 o 
   6   3   1        3.51       -3.46      3.55 o 
  -7   4   1      228.96      249.99     11.20 o 
  -6   4   1      208.80      198.08      9.20 o 
  -5   4   1      101.12      101.35      5.87 o 
  -4   4   1       31.60       28.32      2.42 o 
  -3   4   1      804.92      807.32     10.71 o 
  -2   4   1      117.00      134.40      3.26 o 
  -1   4   1     3467.93     3871.87     52.27 o 
   0   4   1      932.98      937.12     16.85 o 
   1   4   1      340.58      339.41      5.20 o 
   2   4   1      913.46      991.06     12.40 o 
   3   4   1     2288.58     2292.97     26.23 o 
   4   4   1      411.84      417.92     13.75 o 
   5   4   1        0.71        0.55      3.55 o 
   6   4   1       18.75       13.57      5.19 o 
  -6   5   1      373.58      374.30     12.11 o 
  -5   5   1      748.98      749.04     12.26 o 
  -4   5   1       17.76       14.25      2.05 o 
  -3   5   1        0.59        1.29      1.26 o 
  -2   5   1     3896.02     3989.17     55.19 o 
  -1   5   1     2277.11     2360.92     34.79 o 
   0   5   1       65.62       54.49      2.83 o 
   1   5   1      145.31      140.78      3.52 o 
   2   5   1      532.00      507.64      8.57 o 
   3   5   1      451.30      443.51      8.31 o 
   4   5   1      115.59      120.03      8.01 o 
   5   5   1      269.99      296.53     13.39 o 
   6   5   1      116.11      124.31     10.20 o 
  -6   6   1      351.08      360.55     14.02 o 
  -5   6   1       82.06       90.63      4.38 o 
  -4   6   1       22.49       25.90      3.69 o 
  -3   6   1     2316.85     2253.46     34.74 o 
  -2   6   1     5948.83     6371.58     85.15 o 
  -1   6   1     1735.77     1897.09     30.05 o 
   0   6   1      357.97      344.23      7.12 o 
   1   6   1       13.09       19.53      1.87 o 
   2   6   1      353.98      371.19      6.49 o 
   3   6   1      905.22      925.19     21.58 o 
   4   6   1       16.23       19.58      5.01 o 
   5   6   1       43.74       41.35      6.47 o 
  -6   7   1        1.59       -1.18      3.92 o 
  -5   7   1       19.75       16.94      4.28 o 
  -4   7   1      623.05      619.55     16.30 o 
  -3   7   1      197.16      196.64      5.16 o 
  -2   7   1     1012.09     1040.03     20.31 o 
  -1   7   1      245.35      246.80      9.84 o 
   0   7   1      279.08      276.74      6.76 o 
   1   7   1      151.57      162.99      5.56 o 
   2   7   1     1085.34     1077.47     12.97 o 
   3   7   1      520.46      509.63     11.39 o 
   4   7   1        0.66        4.10      4.46 o 
   5   7   1        6.55        4.37      5.28 o 
  -7   8   1       45.14       45.44      6.92 o 
  -6   8   1      208.34      196.44     11.02 o 
  -5   8   1       80.68      104.64      8.01 o 
  -4   8   1        4.59        2.73      3.01 o 
  -3   8   1     1632.03     1645.37     29.87 o 
  -2   8   1      544.32      563.16     10.55 o 
  -1   8   1       98.67      101.47      4.58 o 
   0   8   1        1.41        1.77      1.89 o 
   1   8   1      451.68      462.92      9.76 o 
   2   8   1      484.35      471.32     10.32 o 
   3   8   1        1.76       -1.39      2.95 o 
   4   8   1      187.65      177.50     11.38 o 
  -7   9   1      184.17      202.54     12.66 o 
  -6   9   1       28.19       18.43      3.86 o 
  -5   9   1       80.14       71.06      5.05 o 
  -4   9   1      721.94      704.88     13.30 o 
  -3   9   1     3281.55     3352.57     37.22 o 
  -2   9   1      508.49      495.01     10.38 o 
  -1   9   1      109.13      127.22      5.53 o 
   0   9   1        4.97        9.49      3.87 o 
   1   9   1      242.41      242.43      7.53 o 
   2   9   1      265.25      246.56     16.89 o 
  -6  10   1       10.09       14.32      5.28 o 
  -5  10   1      307.80      319.55      9.75 o 
  -4  10   1      133.52      139.24      6.55 o 
  -3  10   1      175.37      184.62      7.08 o 
  -2  10   1       39.38       46.35      5.51 o 
  -1  10   1      160.92      154.36      6.32 o 
   0  10   1        0.81        0.19      2.51 o 
   1  10   1      332.78      334.50     13.39 o 
  -5  11   1       12.48       10.01      3.73 o 
  -4  11   1      584.55      545.49     12.79 o 
  -3  11   1      103.34      128.98      9.38 o 
  -2  11   1       91.99       95.72      8.47 o 
  -1  11   1       22.30       19.58      5.28 o 
   0  11   1      228.25      208.37     11.93 o 
   1  11   1      296.86      306.36     13.84 o 
  -4  12   1     1507.81     1448.66     33.61 o 
  -3  12   1      144.00      121.40     10.11 o 
  -2  12   1       18.50       21.86      6.28 o 
  -1  12   1        5.19        3.37      4.83 o 
   0 -12   2      151.84      174.86     11.57 o 
   1 -12   2      107.88      107.92      9.56 o 
   2 -12   2       54.79       59.92      7.92 o 
   3 -12   2      197.30      195.71     12.20 o 
   4 -12   2        1.07       -3.92      4.55 o 
   5 -12   2       18.10       24.13      6.56 o 
  -1 -11   2      187.15      193.62     11.29 o 
   0 -11   2       20.82       15.03      5.28 o 
   1 -11   2      217.85      215.66     11.66 o 
   2 -11   2      147.51      160.01     10.38 o 
   3 -11   2        5.39        2.37      4.37 o 
   4 -11   2        8.75       12.29      5.19 o 
   5 -11   2      194.74      213.29     11.93 o 
   6 -11   2      325.18      327.67     14.66 o 
  -2 -10   2       43.05       46.54      6.37 o 
  -1 -10   2      231.93      221.76     11.20 o 
   0 -10   2      184.47      201.08     10.75 o 
   1 -10   2      353.40      369.38     14.12 o 
   2 -10   2       78.85       77.68      7.19 o 
   3 -10   2       23.68       20.58      5.19 o 
   4 -10   2      295.18      298.21     11.98 o 
   5 -10   2       29.53       33.92      5.24 o 
   6 -10   2      152.87      161.61      7.34 o 
  -2  -9   2      170.96      151.36      8.92 o 
  -1  -9   2      461.27      433.13     14.39 o 
   0  -9   2      449.10      440.96     14.30 o 
   1  -9   2       22.51       17.03      4.37 o 
   2  -9   2      449.89      461.14     10.20 o 
   3  -9   2       45.47       46.80      4.87 o 
   4  -9   2        1.92        3.90      2.91 o 
   5  -9   2      142.38      152.67      6.37 o 
   6  -9   2      318.80      330.56      9.43 o 
  -2  -8   2      511.92      467.28     14.02 o 
  -1  -8   2        8.59        8.29      3.37 o 
   0  -8   2      230.94      236.32      6.10 o 
   1  -8   2      370.98      357.22      7.42 o 
   2  -8   2       38.87       36.82      2.93 o 
   3  -8   2        1.77        2.20      2.01 o 
   4  -8   2      664.34      663.75     10.56 o 
   5  -8   2      769.82      746.06     11.42 o 
   6  -8   2        5.86        5.28      4.01 o 
  -5  -7   2      134.66      119.21     10.02 o 
  -4  -7   2      430.27      447.07     16.39 o 
  -3  -7   2      195.39      204.27      8.92 o 
  -2  -7   2      146.22      148.46      5.44 o 
  -1  -7   2      571.67      564.03      9.76 o 
   0  -7   2      943.24      970.62     13.17 o 
   1  -7   2      482.72      500.38     20.04 o 
   2  -7   2       46.89       49.63      3.28 o 
   3  -7   2      589.70      568.73     14.12 o 
   4  -7   2      103.56       92.00      3.57 o 
   5  -7   2       79.90       73.39      3.50 o 
   6  -7   2      432.12      448.16     14.21 o 
  -5  -6   2      252.83      226.40     11.93 o 
  -4  -6   2       18.98       20.49      4.92 o 
  -3  -6   2      164.40      171.30     10.84 o 
  -2  -6   2     1127.95     1100.59     20.86 o 
  -1  -6   2     1174.69     1177.94     15.94 o 
   0  -6   2       14.81       15.53      2.19 o 
   1  -6   2      905.70      914.22     11.85 o 
   2  -6   2      455.88      447.00      7.74 o 
   3  -6   2       30.32       26.23      1.96 o 
   4  -6   2       93.85       89.30      4.89 o 
   5  -6   2      445.78      436.05      8.82 o 
   6  -6   2      785.86      779.38     19.67 o 
   7  -6   2       72.53       65.48      7.01 o 
  -6  -5   2      433.22      404.35     16.39 o 
  -5  -5   2        8.86        7.65      4.46 o 
  -4  -5   2       96.09      108.92      8.01 o 
  -3  -5   2      974.87      952.77     11.01 o 
  -2  -5   2      204.85      174.63      4.15 o 
  -1  -5   2       34.85       30.24      1.86 o 
   0  -5   2      771.48      743.68      9.74 o 
   1  -5   2      510.39      526.81      7.63 o 
   2  -5   2       24.60       27.53      2.03 o 
   3  -5   2     1397.59     1378.45     13.46 o 
   4  -5   2     1632.88     1634.18     16.16 o 
   5  -5   2       38.98       36.84      3.55 o 
   6  -5   2      169.86      181.23      9.20 o 
   7  -5   2       55.35       58.10      6.65 o 
   8  -5   2      247.48      263.29     13.30 o 
  -6  -4   2       58.02       62.29      7.19 o 
  -5  -4   2      287.41      286.24     12.20 o 
  -4  -4   2      671.32      682.57     17.85 o 
  -3  -4   2       11.47       14.36      1.70 o 
  -2  -4   2     1248.57     1177.62     11.69 o 
  -1  -4   2     1979.39     2108.77     21.79 o 
   0  -4   2     1505.94     1653.95     14.16 o 
   1  -4   2      134.34      178.08      3.72 o 
   2  -4   2       91.63       60.08      3.51 o 
   3  -4   2      257.51      227.15      4.19 o 
   4  -4   2        0.06        2.86      1.50 o 
   5  -4   2     1039.25     1076.83     14.11 o 
   6  -4   2      938.24      907.79     21.40 o 
   7  -4   2      596.88      554.26     17.67 o 
   8  -4   2       71.28       67.39      8.01 o 
  -7  -3   2       47.72       58.38      7.56 o 
  -6  -3   2      261.45      256.18     12.02 o 
  -5  -3   2       60.64       68.67      6.28 o 
  -4  -3   2       52.67       59.99      2.60 o 
  -3  -3   2     1805.24     1848.18     16.38 o 
  -2  -3   2     1694.19     1728.33     15.06 o 
  -1  -3   2      423.27      428.07      5.29 o 
   0  -3   2     1081.49     1095.68      9.55 o 
   1  -3   2     2194.40     2279.85     17.98 o 
   2  -3   2      295.13      287.03      4.14 o 
   3  -3   2        2.04        1.79      1.19 o 
   4  -3   2      353.18      331.80      8.47 o 
   5  -3   2     2046.19     2082.97     35.34 o 
   6  -3   2       43.83       38.61      5.56 o 
   7  -3   2       47.71       45.72      6.47 o 
   8  -3   2      132.06      117.39      9.93 o 
  -7  -2   2      509.20      527.39     18.49 o 
  -6  -2   2        2.47        2.37      3.82 o 
  -5  -2   2       46.23       47.63      5.19 o 
  -4  -2   2     1136.50     1114.80     11.26 o 
  -3  -2   2      512.42      456.76      6.71 o 
  -2  -2   2      144.26      183.36      3.23 o 
  -1  -2   2     1414.69     1366.75     14.09 o 
   0  -2   2     3110.15     3234.27     37.10 o 
   1  -2   2      537.96      579.82      6.79 o 
   2  -2   2     1243.35     1372.96     14.18 o 
   3  -2   2     2404.10     2411.16     23.53 o 
   4  -2   2       86.23       83.43      2.80 o 
   5  -2   2      110.63      109.56      6.83 o 
   6  -2   2       84.44       90.98      7.10 o 
   7  -2   2      497.62      511.82     17.67 o 
   8  -2   2       54.41       51.18      7.56 o 
  -7  -1   2        0.02        0.27      4.10 o 
  -6  -1   2      112.00      109.65      7.92 o 
  -5  -1   2     1362.31     1323.99     25.96 o 
  -4  -1   2      101.84       87.72      2.72 o 
  -3  -1   2     1299.91     1234.47     11.32 o 
  -2  -1   2     3153.42     3435.72     25.90 o 
  -1  -1   2     2181.83     2408.66     18.24 o 
   0  -1   2     1058.37     1170.94     11.46 o 
   1  -1   2     4781.31     5373.45     58.30 o 
   2  -1   2      279.28      245.20      5.87 o 
   3  -1   2      266.53      313.59      4.51 o 
   4  -1   2     2090.21     2341.70     37.07 o 
   5  -1   2     2312.36     2382.23     39.89 o 
   6  -1   2     1239.99     1165.89     26.32 o 
   7  -1   2       81.31       54.28      6.83 o 
  -7   0   2      196.30      215.66     11.20 o 
  -6   0   2      107.94      113.93      7.65 o 
  -5   0   2        8.17        7.92      3.19 o 
  -4   0   2     1337.38     1422.87     16.38 o 
  -3   0   2      983.31      972.91     17.12 o 
  -2   0   2     1051.83     1096.10     12.23 o 
  -1   0   2      358.51      356.90      3.70 o 
   0   0   2     6897.19     7067.39    251.90 o 
   1   0   2     1459.20     1524.19     12.06 o 
   2   0   2       68.65       68.94      3.92 o 
   3   0   2       94.36       69.30      4.46 o 
   4   0   2     2955.58     2863.08     43.90 o 
   5   0   2        0.90        2.46      2.91 o 
   6   0   2        3.51        8.83      4.19 o 
   7   0   2      151.14      143.53     10.29 o 
  -8   1   2      384.59      381.86     15.76 o 
  -7   1   2       49.45       54.64      6.47 o 
  -6   1   2       29.29       21.86      4.55 o 
  -5   1   2      787.81      780.02     17.49 o 
  -4   1   2      618.57      552.62     12.66 o 
  -3   1   2      523.34      582.72      8.58 o 
  -2   1   2     1292.23     1286.90     13.61 o 
  -1   1   2     5688.41     5772.21     51.97 o 
   0   1   2     1706.04     1745.29     27.87 o 
   1   1   2      142.21      172.40      4.83 o 
   2   1   2     1930.24     1965.94     29.23 o 
   3   1   2      117.42       77.41      4.83 o 
   4   1   2        9.92        7.92      2.91 o 
   5   1   2      111.72      120.76      7.65 o 
   6   1   2      583.24      569.28     17.94 o 
   7   1   2      150.88      133.33      9.84 o 
  -8   2   2       57.17       47.54      6.83 o 
  -7   2   2       27.44       18.94      4.92 o 
  -6   2   2     1603.64     1600.66     29.78 o 
  -5   2   2      425.07      424.57     11.84 o 
  -4   2   2      382.15      363.37      7.30 o 
  -3   2   2     2413.05     2688.27     26.97 o 
  -2   2   2      764.03      806.21      9.24 o 
  -1   2   2      760.81      900.42     14.48 o 
   0   2   2    14605.85    15845.12    319.20 o 
   1   2   2      800.39      800.88     13.66 o 
   2   2   2     1140.25     1233.64     13.17 o 
   3   2   2     2392.63     2839.53     30.96 o 
   4   2   2     2928.83     3021.64     47.08 o 
   5   2   2     1497.91     1325.99     27.78 o 
   6   2   2       66.63       48.27      6.37 o 
   7   2   2      201.02      236.78     13.02 o 
  -8   3   2      124.85      147.44      9.93 o 
  -7   3   2      100.30      108.56      7.83 o 
  -6   3   2      114.58      112.65      7.29 o 
  -5   3   2      397.52      416.85      8.69 o 
  -4   3   2      301.41      279.25      7.29 o 
  -3   3   2      889.57      861.65     12.57 o 
  -2   3   2       14.54       17.75      1.64 o 
  -1   3   2     7058.78     7565.43     96.72 o 
   0   3   2     2540.22     2487.50     35.88 o 
   1   3   2       54.09       50.54      3.37 o 
   2   3   2       23.83       21.49      1.96 o 
   3   3   2     2186.38     2162.31     22.24 o 
   4   3   2      113.55      116.84      7.47 o 
   5   3   2       24.62       22.49      4.74 o 
   6   3   2      113.71      106.10      8.47 o 
  -7   4   2       18.54       17.03      4.74 o 
  -6   4   2      336.53      312.55     10.75 o 
  -5   4   2      455.64      450.14     11.20 o 
  -4   4   2      394.02      417.78     12.20 o 
  -3   4   2      337.62      326.91      5.77 o 
  -2   4   2     3131.18     3232.05     30.60 o 
  -1   4   2     1804.61     1843.64     28.23 o 
   0   4   2       21.95       20.43      4.78 o 
   1   4   2      955.22      986.27     10.07 o 
   2   4   2      214.99      205.63      4.79 o 
   3   4   2       75.24       72.71      7.01 o 
   4   4   2       99.60       95.90      6.92 o 
   5   4   2      384.81      366.74     14.02 o 
   6   4   2      196.48      211.56     12.29 o 
  -6   5   2      403.43      414.64     15.03 o 
  -5   5   2       16.02       17.16      3.92 o 
  -4   5   2     1194.07     1288.05     22.13 o 
  -3   5   2      224.41      210.21      4.56 o 
  -2   5   2        2.97       17.03      2.82 o 
  -1   5   2     7785.91     8873.20    115.02 o 
   0   5   2     1199.59     1206.46     19.12 o 
   1   5   2     1291.60     1380.09     13.58 o 
   2   5   2     1252.15     1465.62     17.45 o 
   3   5   2     1885.14     1952.74     34.15 o 
   4   5   2     1065.73      990.03     23.31 o 
   5   5   2       28.75       14.84      5.10 o 
   6   5   2       49.47       48.90      7.29 o 
  -6   6   2       31.55       36.88      5.92 o 
  -5   6   2       55.48       62.84      6.28 o 
  -4   6   2      485.62      470.90      8.33 o 
  -3   6   2      287.84      302.38      5.83 o 
  -2   6   2     2989.37     3087.93     45.90 o 
  -1   6   2     1752.18     1725.88     28.87 o 
   0   6   2       10.89        8.97      2.14 o 
   1   6   2       11.08       14.13      1.74 o 
   2   6   2      890.04      902.90     14.71 o 
   3   6   2      308.82      295.71     11.75 o 
   4   6   2       83.87       93.17      7.65 o 
   5   6   2       52.25       42.62      6.92 o 
  -7   7   2       80.09       94.35      9.20 o 
  -6   7   2      211.44      204.36     11.20 o 
  -5   7   2      133.53      142.71      8.65 o 
  -4   7   2       23.45       18.12      4.10 o 
  -3   7   2     1170.24     1175.27     23.41 o 
  -2   7   2     1395.04     1407.95     25.77 o 
  -1   7   2      106.52      105.64      6.19 o 
   0   7   2      246.53      255.23      6.70 o 
   1   7   2      210.65      209.79      5.87 o 
   2   7   2      271.41      268.03      7.04 o 
   3   7   2       55.88       54.12      4.60 o 
   4   7   2      153.53      178.13     10.75 o 
  -7   8   2      182.14      168.03     11.29 o 
  -6   8   2       12.42        4.46      4.64 o 
  -5   8   2      434.37      443.79     15.30 o 
  -4   8   2       70.19       69.67      6.10 o 
  -3   8   2       88.68       86.34      6.47 o 
  -2   8   2     3133.49     3199.86     49.45 o 
  -1   8   2      746.04      748.57     12.65 o 
   0   8   2      777.56      799.01     13.23 o 
   1   8   2      337.28      347.26     15.21 o 
   2   8   2      700.67      724.74     21.40 o 
   3   8   2      459.54      452.61     11.53 o 
   4   8   2        4.05        4.44      3.54 o 
  -7   9   2        4.63        9.56      5.65 o 
  -6   9   2        3.10        1.82      4.64 o 
  -5   9   2      204.99      205.91     11.11 o 
  -4   9   2      392.79      401.62     14.12 o 
  -3   9   2      931.62      897.50     21.22 o 
  -2   9   2      732.62      711.25     13.00 o 
  -1   9   2        3.34        0.79      2.22 o 
   0   9   2        0.13       -1.78      2.13 o 
   1   9   2      215.55      217.86      7.31 o 
   2   9   2      312.42      315.38     13.39 o 
  -6  10   2       28.83       36.47      4.79 o 
  -5  10   2        7.05       10.03      3.55 o 
  -4  10   2      329.10      335.58     15.66 o 
  -3  10   2      783.39      769.01     14.57 o 
  -2  10   2       83.76       93.47      6.83 o 
  -1  10   2       26.94       33.48      4.46 o 
   0  10   2      111.83      122.04      5.97 o 
   1  10   2      296.03      282.83      8.82 o 
  -5  11   2       12.96       23.68      4.32 o 
  -4  11   2      141.86      157.69      7.49 o 
  -3  11   2     1170.59     1095.02     18.69 o 
  -2  11   2      299.86      268.75      8.88 o 
  -1  11   2      310.79      325.94     14.12 o 
   0  11   2       47.17       55.74      7.19 o 
   1  11   2      165.25      171.40     10.93 o 
  -4  12   2      241.80      224.88      9.30 o 
  -3  12   2      207.72      203.36     12.39 o 
  -2  12   2        1.58        5.46      5.10 o 
  -1  12   2       10.02        6.74      5.01 o 
   0 -12   3        4.25        3.19      4.92 o 
   1 -12   3      271.42      271.75     14.02 o 
   2 -12   3      307.64      293.25     14.30 o 
   3 -12   3       25.13       28.14      6.74 o 
   4 -12   3       35.99       38.89      7.29 o 
  -1 -11   3      225.92      213.29     11.66 o 
   0 -11   3      470.61      492.97     17.39 o 
   1 -11   3       28.86       35.24      6.28 o 
   2 -11   3       11.10        6.56      4.64 o 
   3 -11   3      305.04      282.59     13.39 o 
   4 -11   3        9.17        6.37      5.01 o 
   5 -11   3       54.73       52.37      7.38 o 
   6 -11   3        3.78        2.28      5.28 o 
  -2 -10   3       36.63       27.87      5.56 o 
  -1 -10   3      344.30      358.36     13.93 o 
   0 -10   3       71.77       66.94      7.10 o 
   1 -10   3      183.19      177.22     10.11 o 
   2 -10   3      206.78      241.52     11.57 o 
   3 -10   3       42.62       36.88      5.83 o 
   4 -10   3       74.38       61.02      6.74 o 
   5 -10   3      145.96      164.15     10.93 o 
   6 -10   3      305.20      313.19     13.21 o 
  -2  -9   3       22.53       21.40      4.64 o 
  -1  -9   3        9.97       15.39      4.28 o 
   0  -9   3      401.76      401.17     13.75 o 
   1  -9   3      852.20      836.85     20.49 o 
   2  -9   3      135.41      140.34      8.65 o 
   3  -9   3       35.75       33.63      3.26 o 
   4  -9   3      407.34      404.79      7.63 o 
   5  -9   3      450.65      459.51     10.43 o 
   6  -9   3        5.31        7.29      4.46 o 
  -3  -8   3     2206.49     2164.20     37.52 o 
  -2  -8   3      191.66      192.71      9.29 o 
  -1  -8   3      583.29      562.63     15.57 o 
   0  -8   3      457.40      454.08     13.75 o 
   1  -8   3       21.44       24.18      5.05 o 
   2  -8   3      478.58      491.01      8.99 o 
   3  -8   3       14.75       15.67      2.43 o 
   4  -8   3      379.02      370.95      7.02 o 
   5  -8   3        8.38        4.82      2.08 o 
   6  -8   3      620.72      606.35     12.10 o 
  -3  -7   3       84.46       86.15      6.37 o 
  -2  -7   3      822.07      772.73     17.76 o 
  -1  -7   3      389.46      381.79      7.59 o 
   0  -7   3       45.15       52.47      4.83 o 
   1  -7   3      140.46      130.49      4.10 o 
   2  -7   3      158.29      139.04      4.48 o 
   3  -7   3        0.45        0.17      1.75 o 
   4  -7   3      318.10      307.82      6.09 o 
   5  -7   3      834.79      830.83     24.32 o 
   6  -7   3      191.26      168.39      9.29 o 
   7  -7   3       22.89       21.49      5.46 o 
  -5  -6   3       68.00       64.30      7.65 o 
  -4  -6   3      215.87      228.95     11.38 o 
  -3  -6   3      205.60      199.88      7.33 o 
  -2  -6   3       37.54       34.96      4.46 o 
  -1  -6   3      321.23      301.36      5.37 o 
   0  -6   3     1838.05     1868.78     16.83 o 
   1  -6   3      561.78      581.57      8.58 o 
   2  -6   3        5.52        6.31      1.50 o 
   3  -6   3      662.55      649.95      8.42 o 
   4  -6   3     1501.81     1467.66     15.09 o 
   5  -6   3      106.35       88.96      4.40 o 
   6  -6   3      423.59      437.87     14.57 o 
   7  -6   3       16.27        5.65      4.37 o 
  -6  -5   3       10.35        9.74      5.28 o 
  -4  -5   3     2350.93     2215.39     39.16 o 
  -3  -5   3       17.15       20.25      2.06 o 
  -2  -5   3      326.74      297.05      6.53 o 
  -1  -5   3     2067.56     2012.84     17.68 o 
   0  -5   3       43.30       49.13      2.11 o 
   1  -5   3      765.91      795.41     10.00 o 
   2  -5   3      134.39      118.89      3.69 o 
   3  -5   3     1434.81     1416.69     24.51 o 
   4  -5   3        0.21       -0.39      2.00 o 
   5  -5   3      603.05      607.45     10.26 o 
   6  -5   3      101.29      106.73      7.83 o 
   7  -5   3      239.19      246.71     12.02 o 
   8  -5   3       38.38       36.52      6.65 o 
  -6  -4   3      478.04      462.09     16.67 o 
  -5  -4   3      147.28      154.27      9.11 o 
  -4  -4   3       77.02       82.71      4.03 o 
  -3  -4   3     1507.97     1455.48     14.34 o 
  -2  -4   3     1200.27     1146.84     11.78 o 
  -1  -4   3       15.04       17.18      3.05 o 
   0  -4   3        3.79        5.45      0.81 o 
   1  -4   3      251.94      222.69      3.52 o 
   2  -4   3      529.82      499.65      7.34 o 
   3  -4   3      406.95      413.45      7.21 o 
   4  -4   3     1616.96     1589.81     18.25 o 
   5  -4   3      441.50      445.06     13.57 o 
   6  -4   3       37.82       43.08      5.56 o 
   7  -4   3      201.17      209.37     11.47 o 
   8  -4   3      428.35      445.61     17.39 o 
  -7  -3   3      274.03      324.58     14.84 o 
  -6  -3   3        6.18        4.19      3.92 o 
  -5  -3   3      134.51      144.26      8.47 o 
  -4  -3   3      638.95      619.78      8.15 o 
  -3  -3   3      155.55      128.02      4.33 o 
  -2  -3   3       22.29       15.87      1.66 o 
  -1  -3   3     2532.30     2596.28     25.50 o 
   0  -3   3     1566.55     1599.10     19.36 o 
   1  -3   3       11.21       10.03      0.92 o 
   2  -3   3      910.37      912.25     10.98 o 
   3  -3   3     2943.15     3000.96     29.18 o 
   4  -3   3      529.07      482.27      7.58 o 
   5  -3   3      434.48      438.69     13.75 o 
   6  -3   3       46.55       46.99      5.83 o 
   7  -3   3      466.85      467.74     16.85 o 
   8  -3   3       16.54       12.93      5.65 o 
  -7  -2   3        0.53       -3.73      3.73 o 
  -6  -2   3      469.07      498.16     16.30 o 
  -5  -2   3     1592.94     1577.44     30.05 o 
  -4  -2   3      138.57      152.09      3.77 o 
  -3  -2   3        9.65        5.34      1.16 o 
  -2  -2   3     3949.85     4007.06     30.46 o 
  -1  -2   3      130.37      157.89      3.54 o 
   0  -2   3     1375.75     1457.99     14.91 o 
   1  -2   3      651.54      669.92     11.02 o 
   2  -2   3     3528.53     3586.83     43.44 o 
   3  -2   3      148.00      148.13      6.51 o 
   4  -2   3      333.18      301.85      6.74 o 
   5  -2   3      394.24      393.88     12.84 o 
   6  -2   3      563.41      567.73     17.21 o 
   7  -2   3        0.29       -5.05      3.37 o 
  -7  -1   3      445.96      480.31     16.94 o 
  -6  -1   3       98.40      110.20      7.65 o 
  -5  -1   3       10.20       16.57      3.92 o 
  -4  -1   3     1843.15     1814.91     16.34 o 
  -3  -1   3     1944.36     1869.37     16.11 o 
  -2  -1   3      181.56      198.28      3.35 o 
  -1  -1   3      233.06      275.63      3.48 o 
   0  -1   3      226.75      210.57      2.63 o 
   1  -1   3     2533.30     2615.67     25.34 o 
   2  -1   3      156.66      193.02      2.58 o 
   3  -1   3     2084.17     1989.89     31.24 o 
   4  -1   3     1043.09     1020.45     20.86 o 
   5  -1   3       30.83       27.78      4.37 o 
   6  -1   3       58.92       69.49      6.83 o 
   7  -1   3      728.57      699.33     21.58 o 
  -7   0   3        6.51        1.27      4.01 o 
  -6   0   3       28.87       30.60      4.83 o 
  -5   0   3     1004.96      966.30     13.34 o 
  -4   0   3      418.78      388.43      7.19 o 
  -3   0   3      178.40      219.44      4.94 o 
  -2   0   3     1745.90     1773.43     14.66 o 
  -1   0   3     2536.95     2574.39     30.37 o 
   0   0   3       36.34       33.57      1.55 o 
   1   0   3      916.05      974.88     10.17 o 
   2   0   3     3010.16     3025.73     41.98 o 
   3   0   3     1166.92     1114.98     20.67 o 
   4   0   3       96.53       95.17      6.37 o 
   5   0   3       80.81       88.89      6.92 o 
   6   0   3      800.24      789.49     21.67 o 
   7   0   3       58.30       52.73      7.19 o 
  -8   1   3        3.14        6.47      4.83 o 
  -7   1   3      374.46      397.52     14.39 o 
  -6   1   3      689.86      678.57     17.30 o 
  -5   1   3      513.37      522.02     13.57 o 
  -4   1   3       49.14       60.63      3.37 o 
  -3   1   3     3041.71     3096.44     30.52 o 
  -2   1   3        7.50        4.93      0.92 o 
  -1   1   3      910.14      992.03     15.39 o 
   0   1   3     1297.87     1303.19     13.27 o 
   1   1   3     3294.71     3363.24     44.26 o 
   2   1   3      642.92      650.79     13.21 o 
   3   1   3       84.86       74.31      5.19 o 
   4   1   3      940.91      925.64     20.31 o 
   5   1   3      741.80      719.64     19.12 o 
   6   1   3       78.60       71.85      7.47 o 
   7   1   3      336.78      311.83     14.48 o 
  -8   2   3      220.43      203.36     11.47 o 
  -7   2   3       52.85       62.47      6.28 o 
  -6   2   3       24.61       20.95      4.19 o 
  -5   2   3     1292.37     1315.61     23.59 o 
  -4   2   3     1605.38     1534.32     18.24 o 
  -3   2   3      474.54      523.69      7.75 o 
  -2   2   3      264.50      287.18      4.26 o 
  -1   2   3      324.41      316.20      7.29 o 
   0   2   3     2038.55     2003.73     20.45 o 
   1   2   3       36.24       31.97      2.64 o 
   2   2   3     1373.91     1337.01     14.25 o 
   3   2   3     1888.22     1879.70     31.33 o 
   4   2   3        4.29        1.09      2.82 o 
   5   2   3       18.70       15.12      4.19 o 
   6   2   3      898.00      816.72     22.68 o 
   7   2   3      245.72      253.18     13.57 o 
  -7   3   3        0.30        3.46      3.55 o 
  -6   3   3      833.51      838.40     18.67 o 
  -5   3   3      522.97      512.47      9.65 o 
  -4   3   3      417.06      457.97      8.05 o 
  -3   3   3      681.66      684.08      9.08 o 
  -2   3   3     2213.81     2232.33     29.83 o 
  -1   3   3      259.84      248.44      7.01 o 
   0   3   3      112.37      107.70      2.90 o 
   1   3   3     1263.02     1251.22     20.04 o 
   2   3   3     1026.94      950.95     11.42 o 
   3   3   3       36.80       34.69      1.99 o 
   4   3   3       83.23       95.53      6.74 o 
   5   3   3      817.81      752.88     20.49 o 
   6   3   3       92.87      107.10      8.83 o 
  -6   4   3      595.53      602.30     11.66 o 
  -5   4   3       82.15       84.54      4.09 o 
  -4   4   3     1001.99     1018.88     13.30 o 
  -3   4   3      368.43      368.20      5.89 o 
  -2   4   3       70.17       84.92      1.98 o 
  -1   4   3      500.69      457.54     10.93 o 
   0   4   3     1140.69     1048.75     12.53 o 
   1   4   3      899.91      905.89     12.23 o 
   2   4   3       14.89       13.42      1.66 o 
   3   4   3     1239.01     1246.76     24.41 o 
   4   4   3      543.13      516.01     15.66 o 
   5   4   3      228.34      229.22     11.29 o 
   6   4   3      201.27      194.62     11.75 o 
  -6   5   3      524.73      539.50     17.58 o 
  -5   5   3      724.80      744.05     19.40 o 
  -4   5   3      555.58      623.54      9.65 o 
  -3   5   3       65.47       67.55      2.46 o 
  -2   5   3      300.69      301.38      9.24 o 
  -1   5   3      528.18      439.69     11.38 o 
   0   5   3      572.86      600.44     19.40 o 
   1   5   3      396.54      381.41      6.00 o 
   2   5   3     1990.45     2043.08     22.43 o 
   3   5   3       10.71       10.38      3.55 o 
   4   5   3      220.63      201.99     10.20 o 
   5   5   3      801.10      721.10     21.22 o 
  -7   6   3      429.80      425.85     17.03 o 
  -6   6   3      339.76      323.85     13.48 o 
  -5   6   3      367.30      382.22     13.84 o 
  -4   6   3      147.93      137.15      7.92 o 
  -3   6   3      955.46     1022.36     21.04 o 
  -2   6   3      459.87      460.27     12.39 o 
  -1   6   3       36.67       45.99      4.28 o 
   0   6   3      404.29      407.91     12.02 o 
   1   6   3      525.90      529.83      8.35 o 
   2   6   3      252.84      257.25      5.57 o 
   3   6   3       39.49       34.15      5.10 o 
   4   6   3      468.08      483.22     16.39 o 
   5   6   3       94.15       86.61      8.29 o 
  -7   7   3      425.74      422.66     17.39 o 
  -6   7   3       62.85       59.83      7.19 o 
  -5   7   3      180.38      187.24     10.11 o 
  -4   7   3      384.25      395.25     13.11 o 
  -3   7   3       20.33       18.85      4.01 o 
  -2   7   3       19.74       16.21      3.46 o 
  -1   7   3      272.75      264.38      9.84 o 
   0   7   3      769.92      794.32     12.77 o 
   1   7   3        1.66        2.50      1.57 o 
   2   7   3      856.78      883.16     11.68 o 
   3   7   3      243.16      243.22      8.29 o 
   4   7   3      247.79      251.72      9.29 o 
  -7   8   3      154.09      146.26     11.20 o 
  -6   8   3      200.73      214.74     12.02 o 
  -5   8   3      438.05      441.69     15.57 o 
  -4   8   3       11.09        9.47      3.92 o 
  -3   8   3      132.20      135.70      8.11 o 
  -2   8   3       11.76       10.93      3.55 o 
  -1   8   3      817.69      832.39     19.58 o 
   0   8   3       55.04       56.70      4.14 o 
   1   8   3     1373.42     1382.40     19.48 o 
   2   8   3       39.54       42.29      4.06 o 
   3   8   3      389.35      401.63     11.06 o 
   4   8   3      525.80      510.02     13.44 o 
  -7   9   3      125.67      144.07     10.93 o 
  -6   9   3      189.70      186.06     11.47 o 
  -5   9   3       14.38       14.94      5.01 o 
  -4   9   3      227.02      246.80     11.47 o 
  -3   9   3      379.79      411.37     14.21 o 
  -2   9   3      143.45      155.64      8.65 o 
  -1   9   3      162.83      171.07      6.50 o 
   0   9   3      204.07      194.65      9.65 o 
   1   9   3      300.34      303.15      8.63 o 
   2   9   3        6.41        8.92      4.83 o 
   3   9   3      136.22      157.90      7.74 o 
  -6  10   3       21.55        7.19      5.56 o 
  -5  10   3      186.04      208.46     11.84 o 
  -4  10   3       64.10       70.85      7.29 o 
  -3  10   3       46.80       41.15      4.25 o 
  -2  10   3       48.80       62.32      4.78 o 
  -1  10   3      451.39      454.64     10.94 o 
   0  10   3        0.99       -1.18      2.48 o 
   1  10   3      349.06      337.97     19.17 o 
  -5  11   3        1.48       -1.96      3.38 o 
  -4  11   3       40.21       39.10     10.84 o 
  -3  11   3       71.27       54.22     10.66 o 
  -2  11   3      652.05      652.18     15.03 o 
  -1  11   3        1.27        2.55      2.96 o 
   0  11   3      685.54      661.99     20.13 o 
  -3  12   3      132.08      125.43      7.88 o 
  -2  12   3       71.03       63.66      8.11 o 
  -1  12   3       51.57       43.99      7.47 o 
   0 -12   4       51.35       49.00      7.56 o 
   1 -12   4      360.89      337.51     15.39 o 
   2 -12   4       68.89       70.40      8.47 o 
   3 -12   4      123.14      122.13     10.11 o 
   4 -12   4      115.99      109.01      9.74 o 
  -1 -11   4      147.37      145.99     10.38 o 
   0 -11   4      146.68      169.48     10.75 o 
   1 -11   4      705.98      700.79     20.76 o 
   2 -11   4      196.09      197.90     11.38 o 
   3 -11   4       83.04       94.80      8.56 o 
   4 -11   4      243.06      218.57     12.02 o 
   5 -11   4      237.40      278.40     13.57 o 
  -2 -10   4      176.74      199.81     11.02 o 
  -1 -10   4        7.62        3.46      4.01 o 
   0 -10   4      265.25      254.54     12.02 o 
   1 -10   4      407.94      400.35     14.75 o 
   2 -10   4      122.17      122.95      8.83 o 
   3 -10   4      135.53      149.90      9.56 o 
   4 -10   4      390.23      410.24     10.53 o 
   5 -10   4      296.23      305.72     13.21 o 
   6 -10   4       27.56       23.13      5.92 o 
  -2  -9   4        6.32        9.02      4.01 o 
  -1  -9   4      155.68      148.35      9.02 o 
   0  -9   4     1078.64     1038.57     23.68 o 
   1  -9   4       12.36       11.20      4.37 o 
   2  -9   4      235.95      261.10     11.29 o 
   3  -9   4      317.13      324.48     12.48 o 
   4  -9   4      174.17      164.74      5.09 o 
   5  -9   4      384.22      378.44     24.63 o 
   6  -9   4      185.91      183.14     10.20 o 
  -3  -8   4      176.18      180.59      9.65 o 
  -2  -8   4      635.95      637.31     17.03 o 
  -1  -8   4      564.02      552.62     15.57 o 
   0  -8   4     1339.36     1339.38     26.59 o 
   1  -8   4      331.81      317.65     11.57 o 
   2  -8   4      156.66      166.89      5.07 o 
   3  -8   4      508.80      518.93     17.67 o 
   4  -8   4      247.26      256.31      6.26 o 
   5  -8   4      425.27      421.66     21.45 o 
   6  -8   4      911.65      903.15     22.95 o 
  -3  -7   4      427.32      440.29     17.26 o 
  -2  -7   4        7.25        5.99      2.29 o 
  -1  -7   4      401.69      412.78      8.98 o 
   0  -7   4     1046.96     1044.23     12.04 o 
   1  -7   4      487.37      494.93      7.98 o 
   2  -7   4      140.53      138.42      4.41 o 
   3  -7   4     1140.09     1117.80     14.97 o 
   4  -7   4     1020.39      988.74     11.97 o 
   5  -7   4        0.32       -0.59      2.13 o 
   6  -7   4        5.41        9.65      4.37 o 
   7  -7   4        8.97        9.02      4.83 o 
  -5  -6   4      331.83      372.02     15.48 o 
  -3  -6   4        4.52        5.18      2.24 o 
  -2  -6   4      307.45      290.19      7.15 o 
  -1  -6   4     2545.14     2566.34     22.15 o 
   0  -6   4       65.21       63.09      2.25 o 
   1  -6   4      288.08      276.17      4.59 o 
   2  -6   4      641.24      601.07      9.11 o 
   3  -6   4      766.42      744.15      9.62 o 
   4  -6   4      112.96      117.35      4.69 o 
   5  -6   4      514.73      489.25     12.48 o 
   6  -6   4        4.43        5.56      3.73 o 
   7  -6   4       14.97       10.93      4.74 o 
  -6  -5   4      176.07      170.67     11.38 o 
  -5  -5   4      157.24      142.71      9.65 o 
  -4  -5   4      594.84      605.22      9.06 o 
  -3  -5   4     1436.11     1437.09     17.90 o 
  -2  -5   4     1555.42     1565.12     18.80 o 
  -1  -5   4     1501.06     1605.85     14.79 o 
   0  -5   4      396.15      348.94      4.62 o 
   1  -5   4       96.48       92.67      2.48 o 
   2  -5   4     1106.60     1239.56     14.52 o 
   3  -5   4       95.51       80.85      6.19 o 
   4  -5   4     1988.28     1977.02     22.42 o 
   5  -5   4     2069.81     2087.53     23.85 o 
   6  -5   4        7.97        4.37      3.82 o 
   7  -5   4      168.80      176.22     10.75 o 
  -6  -4   4        1.70       -1.00      4.28 o 
  -5  -4   4       72.07       75.04      6.92 o 
  -4  -4   4      715.80      707.97      9.49 o 
  -3  -4   4      104.67      103.48      3.48 o 
  -2  -4   4      293.44      270.92      6.08 o 
  -1  -4   4     1605.00     1636.82     18.45 o 
   0  -4   4     1062.07     1041.57      9.62 o 
   1  -4   4       11.61       11.56      1.59 o 
   2  -4   4     2573.81     2653.98     36.88 o 
   3  -4   4     2962.84     3077.26     30.76 o 
   4  -4   4       41.14       33.48      2.52 o 
   5  -4   4        4.43        2.55      3.10 o 
   6  -4   4        5.65        0.55      3.37 o 
   7  -4   4      408.96      385.68     15.39 o 
   8  -4   4       11.15        8.20      5.19 o 
  -7  -3   4       16.50        3.10      5.19 o 
  -6  -3   4      318.05      348.44     14.12 o 
  -5  -3   4      423.86      379.22     13.21 o 
  -4  -3   4       50.29       48.15      2.58 o 
  -3  -3   4      389.29      375.06      5.93 o 
  -2  -3   4     4332.79     4373.33     41.21 o 
  -1  -3   4      720.12      730.17     14.89 o 
   0  -3   4       67.31       63.56      2.74 o 
   1  -3   4      636.08      596.60      8.11 o 
   2  -3   4     2030.43     2023.47     16.85 o 
   3  -3   4      108.04      129.33      3.74 o 
   4  -3   4      922.95      849.35     11.20 o 
   5  -3   4      100.48       84.97      6.65 o 
   6  -3   4       42.31       43.71      5.83 o 
   7  -3   4      127.44      122.49      9.56 o 
  -7  -2   4      179.53      159.92     10.75 o 
  -6  -2   4      359.11      356.91     13.57 o 
  -5  -2   4      900.36      864.63     20.31 o 
  -4  -2   4     1741.56     1798.83     16.90 o 
  -3  -2   4     2577.99     2675.90     22.31 o 
  -2  -2   4      361.54      428.29      6.25 o 
  -1  -2   4      282.29      216.93      6.47 o 
   0  -2   4        8.38       20.86      4.28 o 
   1  -2   4     2119.23     2251.81     30.24 o 
   2  -2   4       58.47       79.35      2.10 o 
   3  -2   4     5029.87     5516.28     50.03 o 
   4  -2   4     3240.73     3235.81     31.20 o 
   5  -2   4        0.05       -0.55      2.73 o 
   6  -2   4       36.83       40.34      5.92 o 
   7  -2   4      355.14      358.82     15.12 o 
  -7  -1   4       21.49       25.50      5.74 o 
  -6  -1   4       18.39       29.69      5.10 o 
  -5  -1   4      732.74      710.20     11.42 o 
  -4  -1   4      311.62      301.09      6.39 o 
  -3  -1   4       35.13       18.99      1.54 o 
  -2  -1   4     1575.84     1580.87     11.92 o 
  -1  -1   4     1127.73     1092.43      9.68 o 
   0  -1   4      352.16      341.36      7.42 o 
   1  -1   4     3031.12     3270.28     24.50 o 
   2  -1   4     5192.24     5485.98     45.53 o 
   3  -1   4      125.27      111.74      5.92 o 
   4  -1   4        5.91        3.46      2.82 o 
   5  -1   4        4.40        0.55      2.64 o 
   6  -1   4     1092.68     1056.97     25.59 o 
   7  -1   4       17.46       18.67      5.74 o 
  -7   0   4      215.16      230.59     11.47 o 
  -6   0   4      604.05      562.36     16.03 o 
  -5   0   4       38.48       35.85      2.92 o 
  -4   0   4      223.79      241.06      8.11 o 
  -3   0   4     3969.03     4029.91     31.35 o 
  -2   0   4     1470.91     1478.39     12.79 o 
  -1   0   4       33.58       31.42      1.72 o 
   0   0   4      283.78      257.68      5.92 o 
   1   0   4     2883.77     2998.98     32.19 o 
   2   0   4     1275.66     1423.16     23.31 o 
   3   0   4      876.09      842.04     17.67 o 
   4   0   4      443.23      397.71     12.39 o 
   5   0   4      115.12      120.30      7.83 o 
   6   0   4       45.07       38.43      6.19 o 
   7   0   4      297.91      307.64     14.75 o 
  -7   1   4      418.83      448.07     15.12 o 
  -6   1   4      745.30      757.71     18.40 o 
  -5   1   4     1011.90     1058.79     20.67 o 
  -4   1   4     2081.76     2130.92     23.65 o 
  -3   1   4      138.64      128.60      4.05 o 
  -2   1   4      353.99      302.28      4.73 o 
  -1   1   4        7.31       21.31      1.91 o 
   0   1   4      486.21      482.78      6.60 o 
   1   1   4      444.03      480.76      9.84 o 
   2   1   4     6116.79     6474.49     83.69 o 
   3   1   4     2868.09     2749.42     41.62 o 
   4   1   4       33.31       32.88      4.28 o 
   5   1   4       40.58       48.63      5.92 o 
   6   1   4      394.19      413.37     15.94 o 
   7   1   4       56.32       59.10      8.01 o 
  -7   2   4        0.70       -2.73      3.37 o 
  -6   2   4      458.45      449.71     13.11 o 
  -5   2   4      486.76      473.12     13.30 o 
  -4   2   4       43.66       52.01      4.10 o 
  -3   2   4      919.52      935.38     12.98 o 
  -2   2   4      592.40      556.44     11.66 o 
  -1   2   4      943.01      971.82     16.67 o 
   0   2   4     1184.61     1267.84     26.55 o 
   1   2   4     4226.23     4181.69     54.73 o 
   2   2   4      257.40      237.06      7.74 o 
   3   2   4        1.59        2.09      2.37 o 
   4   2   4        6.14        5.74      3.19 o 
   5   2   4     1660.36     1585.09     32.15 o 
   6   2   4      140.51      138.79     10.11 o 
   7   2   4      231.19      227.95     13.39 o 
  -6   3   4        2.02        4.74      3.01 o 
  -5   3   4       30.35       32.72      2.83 o 
  -4   3   4     1815.24     1827.60     20.44 o 
  -3   3   4     1020.62      991.30     11.54 o 
  -2   3   4      108.65      104.73      5.19 o 
  -1   3   4      232.27      212.10      6.92 o 
   0   3   4     2467.10     2440.26     24.35 o 
   1   3   4     1978.38     2100.14     22.52 o 
   2   3   4      299.48      286.05      9.02 o 
   3   3   4      794.67      765.54     17.67 o 
   4   3   4      206.23      204.73      9.74 o 
   5   3   4        2.53        1.37      3.37 o 
   6   3   4      150.16      146.62     10.47 o 
  -6   4   4      300.85      294.61     12.75 o 
  -5   4   4      946.07      969.34     13.83 o 
  -4   4   4      640.92      609.91     24.13 o 
  -3   4   4      164.12      150.22      3.09 o 
  -2   4   4       87.92       74.22      4.64 o 
  -1   4   4      173.59      182.51      7.10 o 
   0   4   4      204.08      188.76      4.34 o 
   1   4   4     3082.50     3319.43     33.72 o 
   2   4   4     1358.25     1298.47     29.83 o 
   3   4   4      169.66      185.60      8.38 o 
   4   4   4      288.65      288.97     11.66 o 
   5   4   4      256.99      265.93     12.57 o 
   6   4   4      198.94      182.78     11.84 o 
  -7   5   4      186.03      195.98     11.57 o 
  -6   5   4      458.85      442.88     16.03 o 
  -5   5   4      148.88      139.61      8.56 o 
  -4   5   4      359.71      391.51     12.57 o 
  -3   5   4      276.46      264.47      9.38 o 
  -2   5   4      665.36      677.84     15.48 o 
  -1   5   4       72.52       65.84      5.10 o 
   0   5   4     1485.42     1432.05     16.70 o 
   1   5   4      419.01      414.13      8.14 o 
   2   5   4       16.13       16.82      2.50 o 
   3   5   4        1.94        3.28      3.10 o 
   4   5   4     1384.45     1270.16     27.50 o 
   5   5   4      254.74      248.99     12.39 o 
  -7   6   4       50.17       65.57      8.29 o 
  -6   6   4        2.45        2.55      3.92 o 
  -5   6   4      532.77      553.53     17.03 o 
  -4   6   4      504.23      515.82     15.12 o 
  -3   6   4      175.23      156.55      7.74 o 
  -2   6   4       89.33       82.97      5.65 o 
  -1   6   4     1046.64      983.38     20.67 o 
   0   6   4     1151.87     1149.75     14.76 o 
   1   6   4       23.58       24.48      2.08 o 
   2   6   4      709.64      728.68      9.96 o 
   3   6   4      204.81      203.91      7.34 o 
   4   6   4       94.51      100.54      8.29 o 
   5   6   4       45.17       45.44      7.10 o 
  -7   7   4       34.35       33.97      6.92 o 
  -6   7   4      289.42      276.13     13.02 o 
  -5   7   4      518.45      553.44     17.30 o 
  -4   7   4        5.72        4.28      3.19 o 
  -3   7   4      125.69      132.96      7.83 o 
  -2   7   4      532.52      547.24     15.12 o 
  -1   7   4       33.42       28.41      4.37 o 
   0   7   4      694.36      714.81     17.76 o 
   1   7   4      384.51      380.68      6.90 o 
   2   7   4      308.40      334.43      6.87 o 
   3   7   4      405.81      394.61     10.62 o 
   4   7   4       99.71      105.94      6.62 o 
  -7   8   4      308.24      322.03     15.66 o 
  -6   8   4      130.86      121.67      9.65 o 
  -5   8   4      114.04      110.56      8.38 o 
  -4   8   4      130.13      137.61      8.83 o 
  -3   8   4      274.03      258.00     11.02 o 
  -2   8   4       36.73       39.80      5.10 o 
  -1   8   4      173.12      156.37      8.65 o 
   0   8   4      396.93      402.84      9.46 o 
   1   8   4       77.64       84.34      4.85 o 
   2   8   4        1.88        1.93      2.73 o 
   3   8   4      658.43      656.04     14.44 o 
  -6   9   4       91.25       86.70      9.02 o 
  -5   9   4      218.70      239.88     12.48 o 
  -4   9   4      154.48      166.20     10.11 o 
  -3   9   4       10.62       11.20      4.46 o 
  -2   9   4      231.42      224.22     10.66 o 
  -1   9   4      488.11      489.15     11.70 o 
   0   9   4        2.68        3.89      2.61 o 
   1   9   4      378.38      388.60      9.99 o 
   2   9   4      103.70      110.38      9.11 o 
   3   9   4      186.48      199.52     11.29 o 
  -6  10   4      247.17      268.02     14.48 o 
  -5  10   4       10.60       18.58      5.74 o 
  -4  10   4       67.59       78.23      7.92 o 
  -3  10   4      347.11      341.33     13.93 o 
  -2  10   4        1.40       -0.98      2.73 o 
  -1  10   4       47.88       46.71      4.51 o 
   0  10   4       75.97       86.62      5.47 o 
   1  10   4      313.09      307.66     17.35 o 
   2  10   4      294.35      289.24     14.21 o 
  -5  11   4       49.80       38.71      7.19 o 
  -4  11   4       61.90       70.08      5.83 o 
  -3  11   4       97.65      104.39      6.41 o 
  -2  11   4        1.70        3.08      3.32 o 
  -1  11   4      303.51      308.86      9.76 o 
   0  11   4      105.25      102.65      6.28 o 
  -3  12   4       17.03       20.02      4.57 o 
  -2  12   4      208.09      229.37      9.30 o 
   0 -12   5        5.72        1.00      4.83 o 
   1 -12   5        5.09        5.19      5.01 o 
   2 -12   5      998.92     1003.33     26.87 o 
   3 -12   5       36.53       30.96      6.83 o 
   4 -12   5       21.24       11.38      5.74 o 
  -1 -11   5      205.84      209.37     12.02 o 
   0 -11   5      153.10      137.70      9.93 o 
   1 -11   5      176.32      198.53     11.57 o 
   2 -11   5      175.69      172.49     10.93 o 
   3 -11   5      105.04      107.19      9.02 o 
   4 -11   5       74.32       66.94      7.74 o 
   5 -11   5      352.60      321.66     14.30 o 
  -2 -10   5        3.92        4.64      4.19 o 
  -1 -10   5      513.82      474.39     16.39 o 
   0 -10   5      177.84      181.59     10.38 o 
   1 -10   5       63.38       62.66      6.92 o 
   2 -10   5      260.89      253.72     11.93 o 
   3 -10   5       60.87       71.13      7.10 o 
   4 -10   5        5.01        5.33      2.96 o 
   5 -10   5       77.21       80.05      7.65 o 
   6 -10   5      260.82      258.64     12.29 o 
  -3  -9   5      667.17      667.55     19.31 o 
  -2  -9   5      810.97      792.68     20.76 o 
  -1  -9   5       88.26       90.25      7.47 o 
   0  -9   5        3.33        9.02      4.10 o 
   1  -9   5     2597.38     2606.90     43.99 o 
   2  -9   5      342.85      313.37     12.39 o 
   3  -9   5       86.78       82.33      6.92 o 
   4  -9   5      858.78      851.86     14.99 o 
   5  -9   5      770.42      751.43     14.10 o 
   6  -9   5      291.12      257.82     12.48 o 
  -3  -8   5      222.23      246.71     11.20 o 
  -2  -8   5       92.88       90.39      5.02 o 
  -1  -8   5      322.30      311.30      8.50 o 
   0  -8   5      822.76      790.13     19.40 o 
   1  -8   5      434.65      420.75     13.48 o 
   2  -8   5      125.14      117.48      7.56 o 
   3  -8   5      234.04      232.30      6.30 o 
   4  -8   5     1217.41     1232.72     17.97 o 
   5  -8   5       99.32       88.57      4.95 o 
   6  -8   5      231.83      220.85     11.57 o 
   7  -8   5        5.38        3.92      4.64 o 
  -3  -7   5       65.26       61.88     10.20 o 
  -2  -7   5      957.67      946.57     14.88 o 
  -1  -7   5      653.96      629.21     19.81 o 
   0  -7   5        1.93        8.57      2.41 o 
   1  -7   5      227.33      226.68      6.70 o 
   2  -7   5      231.83      248.41      5.67 o 
   3  -7   5        1.21       -0.46      2.82 o 
   4  -7   5      127.76      121.33      5.18 o 
   5  -7   5      453.75      449.27      9.72 o 
   6  -7   5      322.32      338.69     13.93 o 
   7  -7   5        0.14       -0.73      4.37 o 
  -3  -6   5     1623.80     1564.92     23.45 o 
  -2  -6   5      418.58      418.96      8.89 o 
  -1  -6   5       75.49       77.96      4.23 o 
   0  -6   5     5602.37     5759.99     43.94 o 
   1  -6   5     1537.24     1518.82     14.15 o 
   2  -6   5      274.20      297.79      5.95 o 
   3  -6   5     1356.75     1413.05     18.03 o 
   4  -6   5     1887.35     1818.39     22.59 o 
   5  -6   5      118.75      120.38      5.14 o 
   6  -6   5      105.47      112.65      8.38 o 
   7  -6   5       61.32       63.29      7.74 o 
  -6  -5   5        8.40        5.10      4.92 o 
  -5  -5   5      215.18      234.23     11.66 o 
  -4  -5   5      397.05      387.10      9.47 o 
  -3  -5   5        3.60        0.21      1.90 o 
  -2  -5   5      476.13      478.96     12.80 o 
  -1  -5   5     2493.23     2512.80     21.15 o 
   0  -5   5      689.83      710.18     10.88 o 
   1  -5   5      156.85      171.79      4.96 o 
   2  -5   5      461.29      437.07      7.89 o 
   3  -5   5     3431.23     3380.20    102.50 o 
   4  -5   5        6.47        8.92      2.10 o 
   5  -5   5      121.72      126.77      8.11 o 
   6  -5   5        9.07       12.93      4.46 o 
   7  -5   5      118.09      105.82      9.11 o 
  -6  -4   5      300.89      314.92     14.21 o 
  -5  -4   5      860.50      781.11     20.76 o 
  -4  -4   5      288.86      291.73      6.10 o 
  -3  -4   5     1249.00     1229.62     15.94 o 
  -2  -4   5     1604.56     1602.20     18.83 o 
  -1  -4   5       98.53       86.99      5.01 o 
   0  -4   5       13.81        8.60      1.67 o 
   1  -4   5      635.18      618.19      9.11 o 
   2  -4   5       14.80        7.47      2.09 o 
   3  -4   5       71.43       66.11      5.24 o 
   4  -4   5      525.79      525.30      8.81 o 
   5  -4   5      534.95      583.40     16.94 o 
   6  -4   5       64.89       64.93      7.01 o 
   7  -4   5      316.48      311.19     14.30 o 
  -7  -3   5     1082.83     1157.69     28.87 o 
  -6  -3   5       10.37       10.66      4.55 o 
  -5  -3   5      357.17      353.90     12.75 o 
  -4  -3   5     1925.53     1838.67     17.80 o 
  -3  -3   5      950.07      890.58     10.35 o 
  -2  -3   5      243.45      255.17     10.11 o 
  -1  -3   5     8231.10     9035.34     80.19 o 
   0  -3   5     4111.98     4198.13     39.47 o 
   1  -3   5      677.20      739.46      9.69 o 
   2  -3   5     1288.77     1413.90     12.89 o 
   3  -3   5     3576.95     3621.70     34.95 o 
   4  -3   5        8.99        6.83      1.61 o 
   5  -3   5       69.70       73.68      6.47 o 
   6  -3   5      134.67      126.04      8.65 o 
   7  -3   5      427.96      458.91     17.39 o 
  -7  -2   5       54.80       58.29      7.29 o 
  -6  -2   5       59.88       77.05      7.19 o 
  -5  -2   5      496.98      474.46      9.59 o 
  -4  -2   5      264.42      262.07      6.88 o 
  -3  -2   5      297.19      303.69      5.24 o 
  -2  -2   5     4077.74     4282.14     40.63 o 
  -1  -2   5      513.85      504.94      5.68 o 
   0  -2   5      304.41      309.61      3.79 o 
   1  -2   5      711.73      638.77     11.57 o 
   2  -2   5     6698.02     7322.74     53.05 o 
   3  -2   5      284.37      263.92     11.07 o 
   4  -2   5        2.77        5.28      2.73 o 
   5  -2   5       27.89       22.95      4.37 o 
   6  -2   5      373.86      390.60     14.84 o 
   7  -2   5        0.07        4.74      4.83 o 
  -7  -1   5      222.92      254.36     12.39 o 
  -6  -1   5      913.76      877.74     21.49 o 
  -5  -1   5      539.64      552.36     10.15 o 
  -4  -1   5      995.82     1012.86     11.22 o 
  -3  -1   5     2226.71     2306.63     19.80 o 
  -2  -1   5      384.93      376.54      5.31 o 
  -1  -1   5      180.45      208.50      3.32 o 
   0  -1   5     1316.84     1317.81     11.45 o 
   1  -1   5      261.97      224.25      4.75 o 
   2  -1   5       54.36       63.15      1.88 o 
   3  -1   5      346.76      367.36      5.45 o 
   4  -1   5      520.62      568.55     15.48 o 
   5  -1   5      243.49      240.88     10.66 o 
   6  -1   5      311.86      279.68     13.02 o 
   7  -1   5      745.63      764.27     23.50 o 
  -7   0   5       44.43       41.35      6.10 o 
  -6   0   5       34.29       30.42      4.92 o 
  -5   0   5      990.78     1003.25     14.39 o 
  -4   0   5     1221.44     1165.95     15.32 o 
  -3   0   5      377.55      385.76      5.66 o 
  -2   0   5     4557.41     4930.24     45.69 o 
  -1   0   5     4839.40     4899.51     44.59 o 
   0   0   5      769.68      762.06      9.37 o 
   1   0   5      339.95      361.21      5.65 o 
   2   0   5     3947.70     4209.45     39.16 o 
   3   0   5      360.65      361.64     11.11 o 
   4   0   5       15.16       17.12      3.64 o 
   5   0   5      131.81      130.05      8.74 o 
   6   0   5      502.43      493.15     17.30 o 
   7   0   5      162.45      145.35     10.93 o 
  -7   1   5        0.77        1.82      3.92 o 
  -6   1   5      453.37      433.68     13.30 o 
  -5   1   5      602.63      625.20     14.66 o 
  -4   1   5       12.43       12.82      2.03 o 
  -3   1   5     2979.52     3065.25     30.21 o 
  -2   1   5      302.92      269.11      7.38 o 
  -1   1   5      263.51      273.76      7.01 o 
   0   1   5      688.65      624.64      8.17 o 
   1   1   5     6136.65     6586.87     83.69 o 
   2   1   5     1609.76     1648.65     26.96 o 
   3   1   5       84.79       89.89      5.92 o 
   4   1   5       17.37       20.76      4.01 o 
   5   1   5      671.09      666.27     19.12 o 
   6   1   5       46.60       38.98      6.19 o 
   7   1   5      196.47      191.25     12.48 o 
  -7   2   5      632.59      660.17     17.94 o 
  -6   2   5      511.45      531.76     14.30 o 
  -5   2   5      431.49      465.22      9.12 o 
  -4   2   5     1719.85     1778.31     28.46 o 
  -3   2   5      649.54      606.35      8.40 o 
  -2   2   5      437.93      483.49     11.02 o 
  -1   2   5      889.66      878.94      9.84 o 
   0   2   5      895.37      857.59     10.52 o 
   1   2   5      681.46      694.78     13.30 o 
   2   2   5      200.21      219.21      7.65 o 
   3   2   5      317.75      339.51     11.11 o 
   4   2   5      334.50      323.48     11.93 o 
   5   2   5      114.45      106.55      8.11 o 
   6   2   5      662.13      676.93     21.22 o 
  -6   3   5      192.40      196.13      6.49 o 
  -5   3   5      920.92      916.16     17.03 o 
  -4   3   5      445.03      446.11      7.56 o 
  -3   3   5      710.48      696.45     14.16 o 
  -2   3   5     2388.56     2441.70     36.88 o 
  -1   3   5      570.98      534.81     10.43 o 
   0   3   5       33.41       35.95      4.42 o 
   1   3   5     2069.89     2145.29     23.35 o 
   2   3   5      808.52      756.62     16.12 o 
   3   3   5        2.27       -1.09      2.37 o 
   4   3   5       32.88       37.79      5.01 o 
   5   3   5      450.14      453.81     16.21 o 
   6   3   5      255.73      270.39     13.75 o 
  -6   4   5      512.11      504.08     17.12 o 
  -5   4   5       69.89       68.12      6.56 o 
  -4   4   5     1095.60     1119.33     13.59 o 
  -3   4   5      313.41      284.60      9.56 o 
  -2   4   5       28.85       35.97      3.73 o 
  -1   4   5      210.89      203.18      7.83 o 
   0   4   5     2578.63     2620.51     26.78 o 
   1   4   5     2154.86     2138.89     23.95 o 
   2   4   5      154.28      147.26      6.83 o 
   3   4   5        2.68        3.82      2.82 o 
   4   4   5      731.96      712.45     19.12 o 
   5   4   5      139.83      123.22      9.02 o 
   6   4   5      104.80      107.65      9.56 o 
  -7   5   5      318.03      318.02     14.94 o 
  -6   5   5       73.63       59.83      6.92 o 
  -5   5   5      741.07      702.16     19.03 o 
  -4   5   5      447.54      424.75     13.30 o 
  -3   5   5      292.69      318.93     10.75 o 
  -2   5   5      252.54      262.10      9.47 o 
  -1   5   5     1040.85      942.95     19.76 o 
   0   5   5     1027.57     1030.25     13.24 o 
   1   5   5       91.60      103.80     10.02 o 
   2   5   5      153.88      164.48      4.38 o 
   3   5   5      241.24      250.63     10.38 o 
   4   5   5        0.12       -1.18      3.28 o 
   5   5   5      350.18      366.92     15.03 o 
  -7   6   5        8.53       13.48      5.65 o 
  -6   6   5      431.59      435.68     16.39 o 
  -5   6   5      368.54      360.37     13.48 o 
  -4   6   5       28.48       38.16      5.19 o 
  -3   6   5      749.21      747.87     18.12 o 
  -2   6   5      389.44      378.49     12.11 o 
  -1   6   5      269.39      266.02     10.29 o 
   0   6   5      622.77      644.52     10.13 o 
   1   6   5      642.14      621.72     10.91 o 
   2   6   5        8.59        9.47      1.90 o 
   3   6   5        9.58        8.93      4.74 o 
   4   6   5      298.09      298.71     13.11 o 
   5   6   5      231.14      241.97     12.84 o 
  -7   7   5      250.04      269.66     14.30 o 
  -6   7   5      172.85      190.43     11.66 o 
  -5   7   5      231.65      232.78     11.66 o 
  -4   7   5      170.06      163.65      9.11 o 
  -3   7   5        7.58        7.92      3.64 o 
  -2   7   5       18.66       18.76      4.10 o 
  -1   7   5      848.24      811.26     19.67 o 
   0   7   5     1330.53     1356.32     27.59 o 
   1   7   5      121.67      119.03      4.19 o 
   2   7   5       13.68       15.98      3.19 o 
   3   7   5      488.33      503.37     12.23 o 
   4   7   5      157.91      155.48      7.74 o 
  -7   8   5        0.04       -1.09      5.19 o 
  -6   8   5      212.93      219.84     12.39 o 
  -5   8   5      194.55      214.20     11.38 o 
  -4   8   5      144.66      151.27      9.56 o 
  -3   8   5       34.96       33.33      5.37 o 
  -2   8   5      570.41      593.33     17.21 o 
  -1   8   5      708.05      681.48     18.58 o 
   0   8   5       13.84       13.21      4.28 o 
   1   8   5       59.19       64.62      4.51 o 
   2   8   5      112.10      122.82      6.22 o 
   3   8   5       76.19       81.92      7.06 o 
  -6   9   5      236.30      248.99     13.84 o 
  -5   9   5        3.49        5.56      5.10 o 
  -4   9   5      157.49      156.28     10.29 o 
  -3   9   5      183.32      174.76     10.20 o 
  -2   9   5      240.09      250.63     11.75 o 
  -1   9   5      162.86      175.58      9.93 o 
   0   9   5      268.25      262.14      8.30 o 
   1   9   5       29.89       31.58      5.56 o 
   2   9   5       93.47       85.61      8.65 o 
  -6  10   5       28.57       26.32      7.01 o 
  -5  10   5       51.58       65.02      8.29 o 
  -4  10   5       27.72       33.15      6.19 o 
  -3  10   5        4.94        2.91      4.37 o 
  -2  10   5      290.15      291.52     13.21 o 
  -1  10   5      498.44      522.40     12.33 o 
   0  10   5       67.86       81.28      5.51 o 
   1  10   5       48.15       48.54      6.92 o 
  -5  11   5       69.09       68.30      8.74 o 
  -4  11   5        1.05       -5.10      4.55 o 
  -3  11   5      170.39      179.41     11.47 o 
  -2  11   5      281.34      320.14     10.27 o 
  -1  11   5        1.51        2.87      3.19 o 
   0  11   5       18.58       22.94      4.28 o 
   0 -12   6       67.08       58.74      8.11 o 
   1 -12   6      207.26      230.04     13.11 o 
   2 -12   6       40.40       22.31      6.65 o 
   3 -12   6      194.20      191.07     12.20 o 
   4 -12   6       39.81       49.63      7.83 o 
  -1 -11   6       72.16       77.87      8.20 o 
   0 -11   6       53.60       64.48      7.65 o 
   1 -11   6       40.85       52.00      7.19 o 
   2 -11   6      445.68      443.15     16.57 o 
   3 -11   6       96.56      102.55      8.92 o 
   4 -11   6       14.47       14.34      3.86 o 
   5 -11   6      129.51      122.95      9.65 o 
  -2 -10   6      293.53      285.87     13.48 o 
  -1 -10   6       41.22       40.44      6.28 o 
   0 -10   6      130.19      132.78      9.38 o 
   1 -10   6      321.56      345.89     14.02 o 
   2 -10   6      281.84      258.28     12.11 o 
   3 -10   6       65.31       66.94      7.19 o 
   4 -10   6       78.86       81.06      5.44 o 
   5 -10   6       82.37       81.10      7.60 o 
  -3  -9   6       45.46       49.82      6.65 o 
  -2  -9   6      169.70      181.87     10.47 o 
  -1  -9   6       68.62       65.30      6.83 o 
   0  -9   6      564.29      554.17     17.03 o 
   1  -9   6      547.71      548.25     16.76 o 
   2  -9   6      445.51      459.82     15.12 o 
   3  -9   6       69.64       72.86      6.83 o 
   4  -9   6      630.72      614.47     13.11 o 
   5  -9   6        4.92        4.41      2.99 o 
   6  -9   6      975.28      937.39     25.14 o 
  -3  -8   6      114.46      114.86      5.99 o 
  -2  -8   6      201.21      207.17      8.70 o 
  -1  -8   6      139.70      144.79      6.92 o 
   0  -8   6       35.23       29.51      6.65 o 
   1  -8   6      622.11      625.56     17.03 o 
   2  -8   6      327.49      331.68     12.02 o 
   3  -8   6      139.95      138.97      8.29 o 
   4  -8   6      183.19      186.81      8.38 o 
   5  -8   6      319.04      319.21     10.66 o 
   6  -8   6      302.73      324.30     14.30 o 
   7  -8   6      114.04      111.83      9.47 o 
  -3  -7   6      627.16      621.63     12.10 o 
  -2  -7   6       14.01       12.74      2.85 o 
  -1  -7   6       88.44       78.97      4.57 o 
   0  -7   6      734.86      682.05     12.11 o 
   1  -7   6     1123.28     1157.91     16.85 o 
   2  -7   6       82.65       72.95      5.83 o 
   3  -7   6      131.79      142.34      7.65 o 
   4  -7   6      362.16      351.32      9.38 o 
   5  -7   6      458.34      463.79     22.68 o 
   6  -7   6      119.14      115.66      9.11 o 
   7  -7   6      461.83      452.71     17.49 o 
  -4  -6   6      196.07      193.99      6.86 o 
  -3  -6   6      470.86      480.81     10.05 o 
  -2  -6   6        8.91        9.57      2.49 o 
  -1  -6   6     1282.08     1246.84     17.13 o 
   0  -6   6     3264.88     3587.30     37.18 o 
   1  -6   6      757.01      779.96     12.98 o 
   2  -6   6       90.35       72.70      9.84 o 
   3  -6   6     2542.85     2702.12     29.55 o 
   4  -6   6        1.05       -0.21      3.73 o 
   5  -6   6     1618.63     1586.00     32.15 o 
   6  -6   6      288.09      258.82     12.39 o 
   7  -6   6        9.14        3.55      5.01 o 
  -4  -5   6       46.21       43.23      3.67 o 
  -3  -5   6      303.88      319.69      7.76 o 
  -2  -5   6      381.21      356.90     12.57 o 
  -1  -5   6        0.21       -1.79      1.66 o 
   0  -5   6      511.48      511.58      9.21 o 
   1  -5   6      578.14      555.37      9.40 o 
   2  -5   6      583.26      592.91      9.56 o 
   3  -5   6      104.81      102.11      4.29 o 
   4  -5   6      845.19      792.50     12.21 o 
   5  -5   6      791.13      786.49     20.67 o 
   6  -5   6      114.14      114.66      8.56 o 
   7  -5   6      218.67      246.07     13.02 o 
  -6  -4   6       63.54       59.20      7.47 o 
  -5  -4   6      222.34      204.64     10.56 o 
  -4  -4   6      705.48      706.03     11.95 o 
  -3  -4   6       32.60       32.59      4.19 o 
  -2  -4   6        0.15       -1.41      2.50 o 
  -1  -4   6     1137.82     1162.67     15.10 o 
   0  -4   6     2749.23     2884.79     41.26 o 
   1  -4   6      135.04      158.09      5.87 o 
   2  -4   6      253.15      238.97      7.56 o 
   3  -4   6     1061.42     1056.84     11.14 o 
   4  -4   6     1057.46     1022.83     13.78 o 
   5  -4   6        2.21        3.92      3.37 o 
   6  -4   6      690.40      628.30     19.31 o 
   7  -4   6      187.67      171.67     11.29 o 
  -6  -3   6      450.43      474.48     16.48 o 
  -5  -3   6      348.67      370.11     13.30 o 
  -4  -3   6     1062.37     1044.88     12.36 o 
  -3  -3   6       89.38       92.34      4.15 o 
  -2  -3   6     1869.64     1829.21     20.83 o 
  -1  -3   6    10649.56    12166.45    106.81 o 
   0  -3   6      920.66     1060.92     13.26 o 
   1  -3   6       76.43       40.89      2.96 o 
   2  -3   6     7572.20     8412.65     61.19 o 
   3  -3   6       55.09       41.91      1.97 o 
   4  -3   6     1666.16     1745.06     19.69 o 
   5  -3   6      774.25      719.28     19.31 o 
   6  -3   6        4.91       -1.91      3.64 o 
   7  -3   6       21.35       29.87      6.10 o 
  -7  -2   6      588.37      635.04     20.04 o 
  -6  -2   6      648.08      599.15     17.58 o 
  -5  -2   6        0.21        1.31      1.65 o 
  -4  -2   6      255.00      276.71      5.61 o 
  -3  -2   6      921.83      900.55     12.78 o 
  -2  -2   6      186.06      166.09      3.58 o 
  -1  -2   6      118.95       91.17      2.32 o 
   0  -2   6      457.26      419.71      5.03 o 
   1  -2   6      933.99      938.76     15.85 o 
   2  -2   6        8.20       13.60      1.28 o 
   3  -2   6     1467.27     1447.86     12.92 o 
   4  -2   6     1511.42     1593.19     30.24 o 
   5  -2   6       42.72       32.60      5.01 o 
   6  -2   6      227.05      208.01     11.38 o 
   7  -2   6      403.27      402.81     17.03 o 
  -7  -1   6      137.67      146.08      9.93 o 
  -6  -1   6       38.46       42.89      5.74 o 
  -5  -1   6      333.96      331.50     10.66 o 
  -4  -1   6      342.19      335.65      5.99 o 
  -3  -1   6      143.16      141.29      3.69 o 
  -2  -1   6     1109.59     1190.47     11.74 o 
  -1  -1   6     3415.30     3522.37     27.43 o 
   0  -1   6      185.69      217.89      3.61 o 
   1  -1   6      549.77      548.70      7.88 o 
   2  -1   6     1994.81     2085.18     17.18 o 
   3  -1   6     1419.29     1403.93     13.72 o 
   4  -1   6      214.84      200.17      9.47 o 
   5  -1   6      686.72      712.45     19.67 o 
   6  -1   6      494.49      530.12     18.31 o 
   7  -1   6       13.04        5.37      5.10 o 
  -7   0   6      351.93      389.96     14.48 o 
  -6   0   6      321.51      333.96     11.93 o 
  -5   0   6     1377.97     1382.71     18.06 o 
  -4   0   6      407.47      430.02      8.24 o 
  -3   0   6     1622.17     1604.27     18.84 o 
  -2   0   6    14195.70    15725.84    136.77 o 
  -1   0   6      409.75      524.44      7.62 o 
   0   0   6       85.22       48.46      3.42 o 
   1   0   6    12187.61    13433.92    115.38 o 
   2   0   6      209.21      172.61      6.19 o 
   3   0   6      828.20      789.49     17.76 o 
   4   0   6     1105.16     1149.22     24.50 o 
   5   0   6       79.50       90.34      7.38 o 
   6   0   6       61.36       81.42      8.11 o 
   7   0   6      511.81      627.02     21.95 o 
  -7   1   6      508.02      518.74     16.03 o 
  -6   1   6       43.78       59.74      5.56 o 
  -5   1   6      110.44      126.99      5.10 o 
  -4   1   6     1249.53     1249.41     20.67 o 
  -3   1   6      576.40      534.31     12.75 o 
  -2   1   6        0.82        2.64      1.82 o 
  -1   1   6      336.82      311.10      8.11 o 
   0   1   6      659.55      648.61      8.83 o 
   1   1   6      594.62      694.14     13.66 o 
   2   1   6     1212.80     1223.17     22.04 o 
   3   1   6     1865.02     1825.97     31.51 o 
   4   1   6        1.60       -1.09      2.55 o 
   5   1   6      164.13      170.03      9.84 o 
   6   1   6      426.50      451.26     17.12 o 
   7   1   6      231.02      244.07     14.02 o 
  -6   2   6       33.89       44.53      4.83 o 
  -5   2   6      705.76      705.92     11.60 o 
  -4   2   6      311.91      304.94      6.31 o 
  -3   2   6      627.37      604.44     13.93 o 
  -2   2   6     1950.88     1929.33     30.24 o 
  -1   2   6        8.88       18.59      1.27 o 
   0   2   6      437.77      446.75      7.02 o 
   1   2   6     1843.64     1905.47     21.14 o 
   2   2   6      979.58      915.81     18.12 o 
   3   2   6      722.52      684.58     16.85 o 
   4   2   6      373.56      385.14     13.39 o 
   5   2   6      761.54      736.49     20.86 o 
   6   2   6      110.68       97.26      9.02 o 
  -6   3   6      944.09      980.83     24.59 o 
  -5   3   6      579.84      607.13     14.57 o 
  -4   3   6      779.99      759.38     10.49 o 
  -3   3   6     7510.35     8041.73    106.92 o 
  -2   3   6        1.68        4.19      2.28 o 
  -1   3   6      129.06      106.46      2.78 o 
   0   3   6     8281.18     9051.93     81.43 o 
   1   3   6      442.48      369.21      8.74 o 
   2   3   6       66.25       68.03      5.01 o 
   3   3   6      794.24      836.30     19.40 o 
   4   3   6      217.39      218.02     10.66 o 
   5   3   6       90.74       87.34      8.01 o 
   6   3   6      306.47      334.23     15.12 o 
  -7   4   6      129.37      144.71     10.75 o 
  -6   4   6       28.86       30.96      5.65 o 
  -5   4   6      883.81      897.96     22.04 o 
  -4   4   6      635.68      641.50     16.76 o 
  -3   4   6       30.02       33.15      4.28 o 
  -2   4   6      255.99      256.64      9.02 o 
  -1   4   6      323.85      297.46      4.67 o 
   0   4   6     1365.55     1486.05     17.20 o 
   1   4   6      362.23      353.70      7.44 o 
   2   4   6     1360.60     1296.58     17.78 o 
   3   4   6       19.96       24.04      4.28 o 
   4   4   6       58.78       58.47      6.47 o 
   5   4   6      236.39      231.87     11.93 o 
  -7   5   6        9.37        5.37      5.10 o 
  -6   5   6      695.62      704.25     20.95 o 
  -5   5   6      307.66      304.90     12.57 o 
  -4   5   6      150.65      157.01      8.65 o 
  -3   5   6      626.22      617.46     15.94 o 
  -2   5   6       71.31       66.12      5.28 o 
  -1   5   6       76.34       72.58      5.46 o 
   0   5   6      795.52      799.26     11.28 o 
   1   5   6      457.39      439.56      8.71 o 
   2   5   6      783.78      746.62     13.01 o 
   3   5   6       71.57       84.42      6.56 o 
   4   5   6      684.47      672.10     19.22 o 
   5   5   6      219.96      197.53     11.75 o 
  -7   6   6      405.45      382.86     16.48 o 
  -6   6   6      496.94      471.75     17.12 o 
  -5   6   6      239.60      249.44     11.66 o 
  -4   6   6     2485.70     2537.96     43.81 o 
  -3   6   6      115.10      110.56      7.56 o 
  -2   6   6       43.21       33.61      4.74 o 
  -1   6   6     3027.60     3044.58     48.90 o 
   0   6   6      421.00      391.25      7.63 o 
   1   6   6       38.40       47.78      3.36 o 
   2   6   6      313.52      324.34      8.71 o 
   3   6   6      263.95      259.62      8.57 o 
   4   6   6       91.75       92.38      6.20 o 
  -7   7   6        6.80        6.83      5.65 o 
  -6   7   6      359.98      331.22     14.84 o 
  -5   7   6      415.81      423.11     15.76 o 
  -4   7   6       95.18      103.37      8.01 o 
  -3   7   6      115.35      120.12      8.20 o 
  -2   7   6       99.81       98.17      7.10 o 
  -1   7   6     1177.72     1144.49     25.23 o 
   0   7   6       38.02       34.52      5.19 o 
   1   7   6      671.45      678.63     33.74 o 
   2   7   6       22.50       27.66      3.65 o 
   3   7   6        1.21        1.02      3.12 o 
   4   7   6       57.14       66.66     10.20 o 
  -7   8   6      410.53      396.52     17.94 o 
  -6   8   6      192.33      199.81     12.57 o 
  -5   8   6       18.02       26.87      6.10 o 
  -4   8   6      142.83      133.24      9.56 o 
  -3   8   6      104.40      101.18      7.74 o 
  -2   8   6        1.55        0.18      3.28 o 
  -1   8   6      166.50      166.39      9.65 o 
   0   8   6      173.31      157.19      9.47 o 
   1   8   6      470.95      470.18     11.70 o 
   2   8   6        0.16        1.46      4.64 o 
   3   8   6      394.65      430.45     11.94 o 
  -6   9   6       49.05       51.36      7.74 o 
  -5   9   6      672.46      702.61     22.22 o 
  -4   9   6      147.79      168.57     11.02 o 
  -3   9   6        2.55        4.92      4.37 o 
  -2   9   6      753.68      741.50     20.86 o 
  -1   9   6      259.65      259.37     12.29 o 
   0   9   6      106.89      107.72     12.70 o 
   1   9   6       80.05       75.45      5.23 o 
   2   9   6      159.62      159.56     11.29 o 
  -5  10   6       89.39      101.63      9.93 o 
  -4  10   6       34.20       31.33      6.74 o 
  -3  10   6       24.65       28.23      6.28 o 
  -2  10   6      714.46      669.64     20.58 o 
  -1  10   6        1.05        2.94      3.23 o 
   0  10   6      227.15      231.74      8.62 o 
   1  10   6        4.76        5.19      5.01 o 
  -4  11   6       54.66       64.11      8.47 o 
  -3  11   6       28.64       28.78      6.65 o 
  -2  11   6       14.40       12.74      3.90 o 
  -1  11   6       58.98       70.85      5.83 o 
   1 -12   7       19.60       24.50      6.47 o 
   2 -12   7      365.04      357.09     16.03 o 
   3 -12   7        7.17        4.83      5.37 o 
   4 -12   7        0.39        0.91      5.37 o 
  -1 -11   7       92.49       98.27      9.29 o 
   0 -11   7       34.38       32.88      6.47 o 
   1 -11   7       98.78       95.35      9.02 o 
   2 -11   7      156.54      157.83     10.66 o 
   3 -11   7       65.46       68.58      7.83 o 
   4 -11   7      218.48      227.91     10.43 o 
   5 -11   7       97.54       84.42      8.56 o 
  -2 -10   7      189.14      193.53     11.66 o 
  -1 -10   7      176.33      160.56     10.38 o 
   0 -10   7      500.52      522.38     17.58 o 
   1 -10   7       24.80       26.68      5.74 o 
   2 -10   7      142.69      134.69      9.47 o 
   3 -10   7      145.40      141.80      9.47 o 
   4 -10   7        0.70        1.46      2.95 o 
   5 -10   7       13.30       13.75      5.65 o 
   6 -10   7       95.71       93.89      9.29 o 
  -3  -9   7      221.54      221.84      8.47 o 
  -2  -9   7      170.33      174.33      7.44 o 
  -1  -9   7      547.12      546.46     22.86 o 
   0  -9   7        9.46        7.77      3.11 o 
   1  -9   7      967.38      944.13     22.95 o 
   2  -9   7       67.12       72.40      6.92 o 
   3  -9   7       25.82       24.68      5.10 o 
   4  -9   7      162.61      160.85      6.86 o 
   5  -9   7      186.21      194.01     10.20 o 
   6  -9   7      102.75       99.81      9.20 o 
  -3  -8   7      278.27      274.57      9.33 o 
  -2  -8   7      144.80      160.37      6.70 o 
  -1  -8   7        4.55        7.90      5.51 o 
   0  -8   7      360.76      350.11      9.14 o 
   1  -8   7      885.12      890.59     18.31 o 
   2  -8   7       35.79       42.62      5.37 o 
   3  -8   7      480.19      497.88     14.66 o 
   4  -8   7      402.50      408.36      9.84 o 
   5  -8   7       23.90       25.99      3.60 o 
   6  -8   7      266.92      252.27     13.02 o 
   7  -8   7       48.47       48.45      7.56 o 
  -3  -7   7       25.38       23.11      3.55 o 
  -2  -7   7      677.78      666.38     12.59 o 
  -1  -7   7     1233.62     1282.11     18.51 o 
   0  -7   7       87.11       86.32      4.67 o 
   1  -7   7       48.27       47.23      3.70 o 
   2  -7   7      191.58      185.61      6.18 o 
   3  -7   7        4.91        4.01      3.19 o 
   4  -7   7        1.35       -1.19      3.73 o 
   5  -7   7      149.92      144.49      5.99 o 
   6  -7   7     2027.63     1979.88     40.16 o 
   7  -7   7       34.92       32.24      6.65 o 
  -4  -6   7      179.78      186.51     10.20 o 
  -3  -6   7      222.11      211.83      7.05 o 
  -2  -6   7      811.04      783.24     22.18 o 
  -1  -6   7       24.25       22.30      2.96 o 
   0  -6   7     1720.93     1760.29     21.77 o 
   1  -6   7      353.63      323.35      7.66 o 
   2  -6   7      136.66      160.76      5.41 o 
   3  -6   7      110.83      122.39      9.20 o 
   4  -6   7      400.96      401.31      8.82 o 
   5  -6   7      629.28      600.70     18.40 o 
   6  -6   7        6.59       10.84      5.01 o 
   7  -6   7      268.21      299.62     14.84 o 
  -4  -5   7      374.34      398.09      9.40 o 
  -3  -5   7      199.86      205.02     11.61 o 
  -2  -5   7       15.84       19.53      2.66 o 
  -1  -5   7      813.71      789.85     12.49 o 
   0  -5   7     2961.38     3198.01     33.48 o 
   1  -5   7        0.62        0.97      1.67 o 
   2  -5   7      674.92      673.26     10.62 o 
   3  -5   7     1363.47     1397.39     14.38 o 
   4  -5   7      173.18      175.53      5.58 o 
   5  -5   7      235.22      227.68     11.20 o 
   6  -5   7       89.48       91.71      8.29 o 
   7  -5   7      195.72      193.16     11.93 o 
  -4  -4   7       67.48       71.91      4.42 o 
  -3  -4   7     1813.03     1774.51     21.83 o 
  -2  -4   7     1888.98     1944.04     22.76 o 
  -1  -4   7      278.40      261.83      6.44 o 
   0  -4   7      132.18      159.89      4.99 o 
   1  -4   7       62.21       59.71      3.12 o 
   2  -4   7       46.31       56.41     11.98 o 
   3  -4   7      128.38      154.58      4.82 o 
   4  -4   7      145.64      137.65      4.78 o 
   5  -4   7     4198.87     4254.55     66.21 o 
   6  -4   7       36.38       40.53      6.37 o 
   7  -4   7      293.64      322.03     15.12 o 
  -5  -3   7       92.55      105.01      5.33 o 
  -4  -3   7      172.19      186.91      6.18 o 
  -3  -3   7      601.88      593.78     10.46 o 
  -2  -3   7      460.06      500.59      9.11 o 
  -1  -3   7     1592.86     1631.26     27.41 o 
   0  -3   7     1319.70     1220.29     15.07 o 
   1  -3   7      420.84      398.18      7.08 o 
   2  -3   7        0.32       -0.56      1.07 o 
   3  -3   7      566.14      545.02      6.96 o 
   4  -3   7     1689.36     1640.09     31.24 o 
   5  -3   7       35.56       23.95      4.74 o 
   6  -3   7      231.98      246.89     12.48 o 
   7  -3   7      237.74      221.58     13.02 o 
  -7  -2   7      152.14      123.13      9.74 o 
  -6  -2   7      136.39      140.70      9.29 o 
  -5  -2   7      343.87      368.00      7.20 o 
  -4  -2   7      227.05      214.26      6.44 o 
  -3  -2   7      125.14      126.70      9.61 o 
  -2  -2   7     1121.47     1080.91     11.16 o 
  -1  -2   7     5854.23     6290.28     46.95 o 
   0  -2   7       68.52       55.12      1.99 o 
   1  -2   7      343.67      279.04      7.74 o 
   2  -2   7     3160.13     3465.93     27.44 o 
   3  -2   7      617.60      634.17      9.78 o 
   4  -2   7      118.79      131.51      7.92 o 
   5  -2   7      114.27      115.66      8.20 o 
   6  -2   7      296.62      277.40     13.39 o 
   7  -2   7        4.45        2.55      4.46 o 
  -7  -1   7       45.75       52.46      6.83 o 
  -6  -1   7      892.56      894.41     21.40 o 
  -5  -1   7      373.20      379.95      9.79 o 
  -4  -1   7     2643.54     2584.78     28.72 o 
  -3  -1   7     1534.31     1569.57     15.46 o 
  -2  -1   7      602.22      581.13      7.42 o 
  -1  -1   7     1399.62     1507.81     13.77 o 
   0  -1   7        6.50       15.29      1.33 o 
   1  -1   7       44.87      101.53      2.80 o 
   2  -1   7      611.44      715.79      7.86 o 
   3  -1   7       21.83       22.77      1.40 o 
   4  -1   7     5085.07     5027.38     73.04 o 
   5  -1   7       10.80       14.48      4.46 o 
   6  -1   7      152.07      171.40     11.02 o 
   7  -1   7       27.07       16.94      5.74 o 
  -7   0   7      305.00      280.04     12.29 o 
  -6   0   7       31.85       31.06      4.92 o 
  -5   0   7       89.45      104.80      4.77 o 
  -4   0   7      168.13      172.94      7.92 o 
  -3   0   7     1491.22     1515.77     18.41 o 
  -2   0   7      345.37      314.77      6.26 o 
  -1   0   7     2887.49     3009.07     41.80 o 
   0   0   7      702.64      638.96      9.14 o 
   1   0   7      260.27      275.60      5.52 o 
   2   0   7      511.08      481.08      7.66 o 
   3   0   7     2341.68     2343.29     24.04 o 
   4   0   7      105.75      101.82      7.19 o 
   5   0   7      117.72      128.05      8.74 o 
   6   0   7      321.97      326.94     14.66 o 
   7   0   7      279.02      306.91     15.48 o 
  -6   1   7      215.95      237.07      7.17 o 
  -5   1   7      154.03      152.36      9.43 o 
  -4   1   7      370.19      376.30     11.93 o 
  -3   1   7      736.58      712.81     15.48 o 
  -2   1   7     5165.21     5477.99     73.22 o 
  -1   1   7       67.30       51.45      3.82 o 
   0   1   7       16.24        9.74      1.51 o 
   1   1   7     3980.40     4324.05     41.97 o 
   2   1   7     1127.91     1107.69     20.95 o 
   3   1   7        6.60       12.02      3.28 o 
   4   1   7       96.67      108.74      7.47 o 
   5   1   7      338.90      323.94     13.57 o 
   6   1   7       90.57       75.86      8.38 o 
  -6   2   7      450.19      453.17     16.03 o 
  -5   2   7     1913.02     1966.00     29.42 o 
  -4   2   7      624.40      636.04     16.12 o 
  -3   2   7      878.13      803.97     17.21 o 
  -2   2   7     2032.39     2110.75     33.15 o 
  -1   2   7        6.34       11.77      1.28 o 
   0   2   7       51.00       36.31      2.24 o 
   1   2   7      979.12     1053.18     16.76 o 
   2   2   7       27.95       31.60      3.64 o 
   3   2   7     3187.39     3193.76     49.27 o 
   4   2   7       16.96       18.31      4.46 o 
   5   2   7       13.79       17.30      4.83 o 
   6   2   7       63.41       57.01      7.56 o 
  -6   3   7       30.34       26.87      5.46 o 
  -5   3   7        9.14       16.12      4.28 o 
  -4   3   7     1864.62     1852.38     33.06 o 
  -3   3   7       21.32       31.15      3.82 o 
  -2   3   7     2518.76     2527.39     39.43 o 
  -1   3   7      547.37      497.84     19.12 o 
   0   3   7      582.77      603.89     15.12 o 
   1   3   7      344.58      343.08      7.24 o 
   2   3   7     1708.85     1737.72     29.60 o 
   3   3   7      121.97      122.13      7.65 o 
   4   3   7       25.12       31.78      5.10 o 
   5   3   7      296.12      298.71     13.66 o 
   6   3   7      409.60      420.93     17.58 o 
  -7   4   7       77.72       81.60      8.92 o 
  -6   4   7       72.96       74.59      7.56 o 
  -5   4   7      542.66      525.93     16.48 o 
  -4   4   7      249.67      233.41     10.11 o 
  -3   4   7     2463.72     2559.27     41.53 o 
  -2   4   7       45.23       35.52      4.28 o 
  -1   4   7       43.13       45.03      1.90 o 
   0   4   7     2268.74     2479.94     26.33 o 
   1   4   7      988.29      994.63     14.35 o 
   2   4   7       43.43       44.69      3.54 o 
   3   4   7       60.86       49.63      5.37 o 
   4   4   7      311.00      320.39     13.11 o 
   5   4   7      237.42      230.41     12.39 o 
  -7   5   7      238.29      212.19     12.93 o 
  -6   5   7      745.12      735.12     21.58 o 
  -5   5   7      124.47      128.50      8.83 o 
  -4   5   7      688.82      669.83     17.94 o 
  -3   5   7     1252.40     1293.57     26.14 o 
  -2   5   7        0.57       -0.64      2.28 o 
  -1   5   7      278.92      273.49     10.38 o 
   0   5   7      823.08      826.17     13.21 o 
   1   5   7      102.01      111.80      4.64 o 
   2   5   7      968.92      923.64     20.49 o 
   3   5   7      100.23      103.63      7.19 o 
   4   5   7       19.99       20.40      5.01 o 
   5   5   7       65.94       71.95      7.74 o 
  -7   6   7        3.75        6.37      5.28 o 
  -6   6   7       14.93       13.75      5.46 o 
  -5   6   7     1274.21     1247.76     28.69 o 
  -4   6   7      198.50      198.08     10.47 o 
  -3   6   7     1153.49     1172.17     25.59 o 
  -2   6   7      313.00      285.42     11.29 o 
  -1   6   7      663.98      641.78     17.58 o 
   0   6   7      124.04      124.31      7.83 o 
   1   6   7      659.40      653.77     11.64 o 
   2   6   7       71.60       74.14     11.84 o 
   3   6   7        0.05        1.15      2.88 o 
   4   6   7      176.91      167.71      8.03 o 
  -7   7   7       25.06       13.66      6.01 o 
  -6   7   7      485.03      490.23     18.31 o 
  -5   7   7       46.46       49.18      7.01 o 
  -4   7   7      867.81      935.66     23.95 o 
  -3   7   7       32.36       27.50      5.28 o 
  -2   7   7       99.01      103.09      7.83 o 
  -1   7   7      669.14      713.08     19.49 o 
   0   7   7      468.11      473.39     15.48 o 
   1   7   7      153.47      173.13      9.93 o 
   2   7   7       24.78       23.22      3.65 o 
   3   7   7      219.38      238.23      8.90 o 
   4   7   7      270.14      258.02     10.05 o 
  -6   8   7        6.81       11.38      6.01 o 
  -5   8   7      332.48      344.25     15.30 o 
  -4   8   7      552.83      562.73     18.76 o 
  -3   8   7        0.21       -2.64      3.73 o 
  -2   8   7      279.24      281.41     12.66 o 
  -1   8   7      486.42      464.64     16.03 o 
   0   8   7      116.47       98.54      8.11 o 
   1   8   7      107.74      107.81      5.83 o 
   2   8   7      130.25      139.98     10.66 o 
   3   8   7       65.86       66.48      9.11 o 
  -6   9   7      641.51      634.94     22.22 o 
  -5   9   7      206.58      199.17     12.57 o 
  -4   9   7      361.64      339.69     14.94 o 
  -3   9   7      123.85      128.14      9.84 o 
  -2   9   7      516.83      523.84     17.76 o 
  -1   9   7       21.90       19.58      5.46 o 
   0   9   7      140.98      127.41      9.56 o 
   1   9   7       26.95       21.58      5.83 o 
   2   9   7        7.71       10.02      5.83 o 
  -5  10   7      226.35      230.96     14.12 o 
  -4  10   7       18.33       14.84      6.10 o 
  -3  10   7       66.98       62.02      8.11 o 
  -2  10   7      104.38       99.72      9.20 o 
  -1  10   7      156.77      177.04     11.20 o 
   0  10   7      183.80      185.57      8.08 o 
   1  10   7        6.26       12.66      5.83 o 
  -3  11   7      138.06      139.61     10.66 o 
  -2  11   7      209.17      226.86     13.30 o 
   1 -12   8       93.21      102.91      9.84 o 
   2 -12   8        0.17        4.55      5.46 o 
   3 -12   8       58.39       56.46      8.01 o 
  -1 -11   8      184.20      202.91     12.57 o 
   0 -11   8      149.96      161.74     11.29 o 
   1 -11   8       31.77       33.06      6.65 o 
   2 -11   8      151.09      162.38     11.02 o 
   3 -11   8      346.87      339.78     14.75 o 
   4 -11   8       31.19       34.39      4.70 o 
   5 -11   8       64.34       60.85      8.74 o 
  -2 -10   8      479.59      479.31     17.58 o 
  -1 -10   8      183.44      173.76     11.20 o 
   0 -10   8       74.28       60.20      7.47 o 
   1 -10   8       84.47       91.71      8.29 o 
   2 -10   8       90.36      109.38      8.92 o 
   3 -10   8        0.00       -5.87      3.92 o 
   4 -10   8       89.05       88.95      5.91 o 
   5 -10   8      112.21      126.95      6.87 o 
   6 -10   8       36.21       33.79      7.29 o 
  -3  -9   8      187.79      181.68      8.17 o 
  -2  -9   8        0.34        2.16      3.11 o 
  -1  -9   8       56.13       57.96      5.02 o 
   0  -9   8      359.08      355.54     10.05 o 
   1  -9   8       70.70       67.61      4.96 o 
   2  -9   8       34.88       27.41      5.37 o 
   3  -9   8      282.01      246.26     11.20 o 
   4  -9   8      235.96      221.20     12.80 o 
   5  -9   8        0.64       -0.33      2.77 o 
   6  -9   8      324.36      340.97     15.94 o 
  -3  -8   8       26.52       31.31     10.02 o 
  -2  -8   8      126.32      135.04      6.59 o 
  -1  -8   8      422.44      434.53     10.66 o 
   0  -8   8        0.80        0.51      4.69 o 
   1  -8   8      417.97      430.23     10.17 o 
   2  -8   8      917.15      906.56     25.64 o 
   3  -8   8      148.54      138.06      8.29 o 
   4  -8   8       78.36       82.93      5.00 o 
   5  -8   8      213.45      213.33      7.61 o 
   6  -8   8      216.67      200.36     12.20 o 
  -4  -7   8      499.19      504.27     11.88 o 
  -3  -7   8      919.20      924.56     34.01 o 
  -2  -7   8      329.59      343.03      9.18 o 
  -1  -7   8        2.17        2.89      2.49 o 
   0  -7   8      214.82      208.83      6.99 o 
   1  -7   8      342.05      342.47      8.63 o 
   2  -7   8       55.24       56.89      3.96 o 
   3  -7   8      116.53      119.21      7.38 o 
   4  -7   8      217.49      211.87      7.42 o 
   5  -7   8      176.19      160.28     10.29 o 
   6  -7   8        2.98        3.82      4.74 o 
   7  -7   8      503.65      489.96     19.12 o 
  -4  -6   8      321.68      333.86      9.31 o 
  -3  -6   8       17.59       17.71      4.74 o 
  -2  -6   8        1.15        2.39      2.42 o 
  -1  -6   8     1081.42     1080.23     16.29 o 
   0  -6   8      578.02      594.07     11.17 o 
   1  -6   8        8.21        6.15      2.32 o 
   2  -6   8      317.08      320.74      7.63 o 
   3  -6   8      510.03      456.09     32.09 o 
   4  -6   8       40.62       35.88      3.36 o 
   5  -6   8      474.01      444.61     16.03 o 
   6  -6   8      256.60      262.83     13.48 o 
   7  -6   8      300.62      284.50     14.84 o 
  -4  -5   8        0.69        1.75      2.47 o 
  -3  -5   8       40.49       39.33      4.74 o 
  -2  -5   8      828.90      823.30     13.52 o 
  -1  -5   8       85.95       91.14      4.57 o 
   0  -5   8      600.32      628.05     15.57 o 
   1  -5   8     1602.00     1549.32     19.32 o 
   2  -5   8      566.60      547.49     11.11 o 
   3  -5   8       64.17       62.45      2.95 o 
   4  -5   8      327.06      339.58      7.87 o 
   5  -5   8      524.11      522.02     17.12 o 
   6  -5   8      131.30      112.84      9.11 o 
   7  -5   8       39.98       40.44      7.19 o 
  -5  -4   8      419.75      423.39     14.66 o 
  -4  -4   8     1162.38     1163.49     17.22 o 
  -3  -4   8      597.41      602.86     11.30 o 
  -2  -4   8       66.89       67.95      3.93 o 
  -1  -4   8      287.60      284.16      7.05 o 
   0  -4   8      432.67      361.32      7.66 o 
   1  -4   8      330.83      338.12     11.61 o 
   2  -4   8      178.02      194.85      5.25 o 
   3  -4   8      202.37      171.55      4.22 o 
   4  -4   8      665.27      691.72     11.19 o 
   5  -4   8      157.49      164.11     10.11 o 
   6  -4   8     1164.79     1214.15     29.51 o 
   7  -4   8      494.63      502.35     19.40 o 
  -5  -3   8      362.46      349.89      8.98 o 
  -4  -3   8       88.77       86.41      4.70 o 
  -3  -3   8      143.09      141.10      6.65 o 
  -2  -3   8     1893.94     1897.69     22.50 o 
  -1  -3   8     1918.52     1930.15     31.87 o 
   0  -3   8        1.03        3.55      0.85 o 
   1  -3   8      224.03      219.06      5.38 o 
   2  -3   8      765.07      753.57      9.35 o 
   3  -3   8      378.41      375.93      5.85 o 
   4  -3   8      328.22      338.60     12.66 o 
   5  -3   8      299.25      317.65     13.21 o 
   6  -3   8      569.22      555.62     19.12 o 
   7  -3   8        0.76        4.83      4.64 o 
  -5  -2   8       53.60       55.78      4.15 o 
  -4  -2   8        7.66        9.68      2.54 o 
  -3  -2   8     1041.55     1007.22     11.60 o 
  -2  -2   8      291.86      323.16      5.41 o 
  -1  -2   8      285.40      297.22      4.72 o 
   0  -2   8     1356.84     1216.07     11.76 o 
   1  -2   8     1305.59     1260.60     21.13 o 
   2  -2   8        4.20        7.56      1.42 o 
   3  -2   8      316.48      334.93      9.18 o 
   4  -2   8      987.42      967.54     22.86 o 
   5  -2   8      198.66      179.86     10.20 o 
   6  -2   8        9.83        5.10      4.46 o 
   7  -2   8       94.56       96.99      9.84 o 
  -5  -1   8      859.92      882.11     20.67 o 
  -4  -1   8     1024.25     1045.42     12.56 o 
  -3  -1   8      225.14      221.12      4.96 o 
  -2  -1   8      195.15      201.62      4.33 o 
  -1  -1   8       95.55       46.77      3.06 o 
   0  -1   8      673.93      689.12      9.51 o 
   1  -1   8      283.25      376.74      5.65 o 
   2  -1   8       33.81       12.34      1.42 o 
   3  -1   8     1610.47     1685.02     15.77 o 
   4  -1   8     1031.49     1015.35     23.31 o 
   5  -1   8     2039.46     1993.08     38.52 o 
   6  -1   8      759.84      814.54     23.77 o 
   7  -1   8       19.70       28.05      7.01 o 
  -5   0   8      121.36      120.91      5.87 o 
  -4   0   8      333.60      356.82     11.57 o 
  -3   0   8     1601.42     1600.23     19.50 o 
  -2   0   8     3187.24     3265.77     33.09 o 
  -1   0   8       12.86        3.33      1.40 o 
   0   0   8       80.26       66.16      3.19 o 
   1   0   8      752.98      747.43     13.40 o 
   2   0   8     1051.23     1049.54     13.42 o 
   3   0   8       42.80       55.46      5.19 o 
   4   0   8      230.52      265.11     11.57 o 
   5   0   8      651.87      650.34     19.58 o 
   6   0   8        7.44        2.46      4.55 o 
  -6   1   8      111.34      117.68      5.58 o 
  -5   1   8       13.64       17.94      4.37 o 
  -4   1   8      772.45      765.18     18.03 o 
  -3   1   8      477.96      475.66     12.29 o 
  -2   1   8        8.23        7.92      2.37 o 
  -1   1   8      421.81      360.37      9.74 o 
   0   1   8     1602.72     1585.11     26.91 o 
   1   1   8      140.90      136.81      4.51 o 
   2   1   8      135.55      138.79      6.83 o 
   3   1   8     1282.80     1244.12     25.32 o 
   4   1   8      112.03      124.40      8.38 o 
   5   1   8        2.65       -1.37      3.73 o 
   6   1   8       86.91       72.77      8.20 o 
  -6   2   8      342.80      373.21     14.84 o 
  -5   2   8     1314.90     1289.65     27.41 o 
  -4   2   8      222.53      215.20      9.29 o 
  -3   2   8       55.33       62.84      5.01 o 
  -2   2   8        7.21       23.41      3.28 o 
  -1   2   8      853.10      861.22     17.17 o 
   0   2   8      149.58      205.15      5.05 o 
   1   2   8       43.42       91.87      9.61 o 
   2   2   8     1966.91     1925.51     31.97 o 
   3   2   8     2006.90     2067.49     35.88 o 
   4   2   8     2343.93     2473.30     43.44 o 
   5   2   8      745.76      783.48     22.59 o 
   6   2   8       13.58       22.40      6.19 o 
  -7   3   8      170.46      170.30     11.66 o 
  -6   3   8       66.06       68.67      7.47 o 
  -5   3   8      289.90      316.74     12.48 o 
  -4   3   8      516.40      549.79     15.57 o 
  -3   3   8     2613.15     2686.77     42.99 o 
  -2   3   8      123.10      108.01      6.19 o 
  -1   3   8        7.37        4.79      1.19 o 
   0   3   8      557.39      558.74      8.94 o 
   1   3   8     1242.08     1210.98     27.64 o 
   2   3   8       34.06       34.04      3.28 o 
   3   3   8       96.68       96.99      6.92 o 
   4   3   8      460.90      455.90     15.76 o 
   5   3   8       61.84       55.55      7.38 o 
  -7   4   8      100.51      105.64      9.56 o 
  -6   4   8       46.91       57.65      7.19 o 
  -5   4   8      277.36      300.35     12.39 o 
  -4   4   8      440.10      426.03     13.93 o 
  -3   4   8      317.36      320.57     11.38 o 
  -2   4   8       56.95       50.45      4.92 o 
  -1   4   8     1086.03      996.59     21.58 o 
   0   4   8      603.60      621.66      9.79 o 
   1   4   8        3.88        2.67      1.83 o 
   2   4   8     1050.69     1033.89     16.10 o 
   3   4   8       12.86       22.59      4.46 o 
   4   4   8       36.04       39.34      5.83 o 
   5   4   8       37.83       29.87      6.10 o 
  -7   5   8       70.22       85.24      9.29 o 
  -6   5   8     1157.71     1169.80     29.05 o 
  -5   5   8      126.35      126.50      9.11 o 
  -4   5   8        0.01       -4.23      2.82 o 
  -3   5   8       57.07       69.85      6.37 o 
  -2   5   8      626.14      605.07     16.67 o 
  -1   5   8       15.88       18.67      3.92 o 
   0   5   8      158.19      197.23      5.34 o 
   1   5   8     1307.78     1321.08     17.95 o 
   2   5   8     1891.44     1892.28     24.73 o 
   3   5   8     1670.27     1676.75     24.07 o 
   4   5   8      457.99      485.44     12.47 o 
  -7   6   8       10.00        5.01      5.56 o 
  -6   6   8      170.90      172.21     11.57 o 
  -5   6   8       24.35       30.14      5.92 o 
  -4   6   8     1247.87     1237.10     27.87 o 
  -3   6   8      170.10      186.88      9.74 o 
  -2   6   8        1.92        4.92      3.28 o 
  -1   6   8      345.80      346.43     12.84 o 
   0   6   8      795.75      791.77     20.49 o 
   1   6   8      131.29      136.33      8.92 o 
   2   6   8       13.04       12.66      3.05 o 
   3   6   8      227.17      236.62      9.38 o 
   4   6   8      149.02      148.13      7.71 o 
  -6   7   8       26.94       31.60      6.56 o 
  -5   7   8      282.92      285.96     13.84 o 
  -4   7   8      488.27      485.32     16.94 o 
  -3   7   8        2.31        9.93      4.55 o 
  -2   7   8      404.36      401.44     14.84 o 
  -1   7   8      709.50      712.81     20.04 o 
   0   7   8       17.01       28.41      5.10 o 
   1   7   8      593.48      544.51     17.76 o 
   2   7   8        7.61        1.55      4.83 o 
   3   7   8       74.40       84.79      9.84 o 
  -6   8   8       48.29       47.27      7.56 o 
  -5   8   8       23.02       20.40      6.19 o 
  -4   8   8       86.95       78.69      8.38 o 
  -3   8   8      281.93      245.34     12.66 o 
  -2   8   8        2.95        3.64      4.01 o 
  -1   8   8      186.98      180.59     10.66 o 
   0   8   8      582.41      592.78     18.76 o 
   1   8   8     1101.92     1069.63     26.96 o 
   2   8   8      776.60      789.49     24.13 o 
  -5   9   8      454.92      471.38     19.03 o 
  -4   9   8      117.68      148.72     10.84 o 
  -3   9   8       16.33       20.58      5.65 o 
  -2   9   8      159.97      159.19     10.84 o 
  -1   9   8      313.95      330.04     14.66 o 
   0   9   8      109.85      120.49      9.29 o 
   1   9   8        1.28        5.19      5.10 o 
  -4  10   8        0.00       -0.91      5.46 o 
  -3  10   8       90.49       88.61      9.38 o 
  -2  10   8      484.10      485.41     18.49 o 
  -1  10   8       29.89       37.25      6.92 o 
   0  10   8      226.77      241.45     18.90 o 
   2 -12   9      101.22       99.63      9.93 o 
  -1 -11   9      818.11      756.16     23.59 o 
   0 -11   9      298.95      318.47     15.30 o 
   1 -11   9      320.31      337.42     15.39 o 
   2 -11   9      208.26      201.08     12.20 o 
   3 -11   9       15.40       12.02      5.74 o 
   4 -11   9      119.98      122.97     12.80 o 
  -2 -10   9        2.00        4.72      3.64 o 
  -1 -10   9       49.94       55.74      9.65 o 
   0 -10   9       99.33      111.54      6.66 o 
   1 -10   9        1.74       -0.46      4.37 o 
   2 -10   9      312.23      322.30     13.93 o 
   3 -10   9      400.05      374.39     14.75 o 
   4 -10   9      245.11      233.35      8.80 o 
   5 -10   9        1.80        2.34      3.34 o 
  -3  -9   9       85.81       92.73      6.38 o 
  -2  -9   9      323.89      336.51     17.39 o 
  -1  -9   9      522.22      542.59     12.78 o 
   0  -9   9        3.63        3.87      3.15 o 
   1  -9   9      187.28      180.97      7.47 o 
   2  -9   9      672.57      665.70     13.59 o 
   3  -9   9      251.19      266.02     11.93 o 
   4  -9   9      108.54      101.10      6.03 o 
   5  -9   9      153.99      152.78      7.22 o 
   6  -9   9       11.01       12.75      6.01 o 
  -3  -8   9      537.23      542.88     12.75 o 
  -2  -8   9     1537.11     1502.02     22.37 o 
  -1  -8   9      429.00      459.18     15.94 o 
   0  -8   9      262.43      252.31      8.24 o 
   1  -8   9       68.25       62.90      4.64 o 
   2  -8   9        4.55        2.34      6.10 o 
   3  -8   9      267.99      262.01     11.02 o 
   4  -8   9      349.81      351.27      9.43 o 
   5  -8   9      140.32      137.52      9.84 o 
   6  -8   9        5.56        3.92      5.10 o 
  -4  -7   9      362.73      378.67     12.29 o 
  -3  -7   9       16.72       15.76      3.38 o 
  -2  -7   9        4.31        0.96      6.15 o 
  -1  -7   9      164.98      162.16      8.15 o 
   0  -7   9       64.06       69.62      4.60 o 
   1  -7   9      192.86      199.97      6.95 o 
   2  -7   9      935.68      903.90     21.40 o 
   3  -7   9      537.95      520.62     10.56 o 
   4  -7   9        0.39        0.64      2.41 o 
   5  -7   9      166.50      173.40     10.93 o 
   6  -7   9      393.70      391.60     16.94 o 
  -4  -6   9       40.01       40.04      5.46 o 
  -3  -6   9      428.20      434.85     10.49 o 
  -2  -6   9     1411.60     1467.01     31.33 o 
  -1  -6   9        1.24        0.34      2.23 o 
   0  -6   9      267.74      258.79      7.50 o 
   1  -6   9      948.05      948.34     14.78 o 
   2  -6   9      786.38      785.54     34.65 o 
   3  -6   9       16.16       15.83      2.20 o 
   4  -6   9      375.86      364.80     13.89 o 
   5  -6   9      179.77      180.32     11.02 o 
   6  -6   9      114.53      122.40     10.20 o 
   7  -6   9      142.54      156.82     11.57 o 
  -4  -5   9      840.43      826.78     14.84 o 
  -3  -5   9     1910.96     1742.77     24.13 o 
  -2  -5   9      265.22      264.89      7.60 o 
  -1  -5   9      117.12      124.01      5.42 o 
   0  -5   9       38.29       30.94      5.78 o 
   1  -5   9      190.03      196.58      8.33 o 
   2  -5   9      431.30      413.90     10.70 o 
   3  -5   9      879.05      844.44     10.70 o 
   4  -5   9      427.70      418.78      9.01 o 
   5  -5   9        0.69        1.73      3.55 o 
   6  -5   9      150.47      153.45     10.93 o 
   7  -5   9      130.87      137.97     11.29 o 
  -5  -4   9      630.85      619.27     13.93 o 
  -4  -4   9       55.86       57.97      6.06 o 
  -3  -4   9       34.90       32.81      3.38 o 
  -2  -4   9      253.24      239.07     11.66 o 
  -1  -4   9      500.71      456.71      9.30 o 
   0  -4   9        3.45        5.10      2.00 o 
   1  -4   9     1325.38     1329.70     12.95 o 
   2  -4   9      732.21      699.76     10.91 o 
   3  -4   9       15.74       15.85      2.66 o 
   4  -4   9      206.26      214.56     10.66 o 
   5  -4   9      680.44      729.11     21.31 o 
   6  -4   9      476.25      478.49     17.85 o 
   7  -4   9        5.74        4.37      5.10 o 
  -5  -3   9        1.80        0.16      2.61 o 
  -4  -3   9      325.25      345.72      8.98 o 
  -3  -3   9     2273.13     2226.93     26.56 o 
  -2  -3   9       27.82       25.95      2.87 o 
  -1  -3   9      251.46      262.21      6.86 o 
   0  -3   9      739.28      677.48      7.80 o 
   1  -3   9     1339.60     1377.89     13.33 o 
   2  -3   9       60.08       65.04      2.77 o 
   3  -3   9      543.69      543.12      7.53 o 
   4  -3   9      692.02      718.55     19.58 o 
   5  -3   9      341.60      321.48     13.93 o 
   6  -3   9      115.47      109.47      9.38 o 
   7  -3   9       67.52       58.83      8.38 o 
  -5  -2   9      737.04      719.94     19.63 o 
  -4  -2   9     1352.23     1271.76     18.39 o 
  -3  -2   9        7.02        6.52      1.74 o 
  -2  -2   9       21.02       25.71      2.00 o 
  -1  -2   9      606.24      547.48      7.97 o 
   0  -2   9      778.96      757.97      8.70 o 
   1  -2   9      392.41      383.55      7.00 o 
   2  -2   9     1704.56     1658.41     17.49 o 
   3  -2   9      717.88      735.37      8.81 o 
   4  -2   9       16.09       20.40      4.28 o 
   5  -2   9        4.73        6.19      3.92 o 
   6  -2   9      358.45      386.14     16.39 o 
   7  -2   9       47.04       34.24      7.19 o 
  -5  -1   9      122.67      133.51      8.74 o 
  -4  -1   9      145.87      135.01      4.53 o 
  -3  -1   9      385.46      365.59      6.59 o 
  -2  -1   9     1073.25      987.46     11.17 o 
  -1  -1   9      150.44      162.16      3.86 o 
   0  -1   9      854.34      837.39      9.54 o 
   1  -1   9      593.10      546.22      6.37 o 
   2  -1   9       49.73       48.71      2.27 o 
   3  -1   9       89.96       93.13      5.27 o 
   4  -1   9      746.18      787.49     20.49 o 
   5  -1   9     1107.28     1068.35     26.68 o 
   6  -1   9        0.13       -4.01      3.82 o 
  -6   0   9       16.74       21.86      5.19 o 
  -5   0   9       97.24      106.32      5.44 o 
  -4   0   9     2083.68     2064.80     25.23 o 
  -3   0   9      181.97      182.66      5.63 o 
  -2   0   9      109.11      130.50      5.97 o 
  -1   0   9      256.36      203.14      9.47 o 
   0   0   9     1251.29     1281.90     12.82 o 
   1   0   9      337.58      327.30      4.81 o 
   2   0   9      341.07      333.89      8.15 o 
   3   0   9     1244.01     1297.12     26.23 o 
   4   0   9      610.34      615.18     18.21 o 
   5   0   9       43.57       42.07      6.19 o 
   6   0   9       81.74       75.50      8.47 o 
  -6   1   9      350.68      353.10      9.98 o 
  -5   1   9      482.66      493.51     15.39 o 
  -4   1   9      218.44      214.65      9.29 o 
  -3   1   9        0.85        3.19      2.55 o 
  -2   1   9     1230.00     1206.23     22.04 o 
  -1   1   9      912.59      861.35     17.39 o 
   0   1   9      178.54      177.58      5.24 o 
   1   1   9     2045.48     2060.13     23.70 o 
   2   1   9      769.96      738.22     17.12 o 
   3   1   9      107.82      115.20      7.56 o 
   4   1   9      238.20      184.69      9.84 o 
   5   1   9      640.35      639.13     20.40 o 
   6   1   9      103.16      112.02     10.02 o 
  -6   2   9      185.19      201.27     11.29 o 
  -5   2   9      227.28      224.31     10.84 o 
  -4   2   9      473.83      444.15     13.75 o 
  -3   2   9      881.54      875.64     19.03 o 
  -2   2   9      271.38      254.72      9.20 o 
  -1   2   9      143.40      136.06      8.11 o 
   0   2   9      374.58      359.95      7.09 o 
   1   2   9       99.52       86.57      3.98 o 
   2   2   9        6.76       13.00      2.41 o 
   3   2   9      427.10      449.16     14.12 o 
   4   2   9     1750.87     1662.13     33.70 o 
   5   2   9        1.68        0.82      4.19 o 
   6   2   9       17.36        6.37      4.92 o 
  -7   3   9       52.12       50.64      7.92 o 
  -6   3   9        2.71        5.92      4.92 o 
  -5   3   9     1221.04     1229.36     27.32 o 
  -4   3   9      304.18      289.51     11.20 o 
  -3   3   9        0.47        5.92      3.28 o 
  -2   3   9       20.93        8.38      3.19 o 
  -1   3   9      751.98      716.53      9.91 o 
   0   3   9      411.28      409.36     12.25 o 
   1   3   9       50.64       48.75      3.23 o 
   2   3   9     1210.45     1214.01     17.78 o 
   3   3   9      659.03      698.15     18.40 o 
   4   3   9        1.74       -4.74      3.37 o 
   5   3   9       67.76       59.20      7.65 o 
  -7   4   9       83.85       88.79      9.29 o 
  -6   4   9       84.50       91.34      8.74 o 
  -5   4   9      639.66      603.98     18.31 o 
  -4   4   9        2.35        2.00      3.10 o 
  -3   4   9      890.04      907.16     21.22 o 
  -2   4   9      441.00      402.08     13.11 o 
  -1   4   9        9.94        4.55      2.82 o 
   0   4   9     1195.59     1166.46     15.23 o 
   1   4   9      561.39      555.05     27.09 o 
   2   4   9      216.30      211.87     12.89 o 
   3   4   9      404.58      385.22     10.26 o 
   4   4   9      685.48      641.78     19.40 o 
   5   4   9      109.23       95.62      9.02 o 
  -7   5   9      186.79      194.53     12.84 o 
  -6   5   9      211.95      213.38     12.11 o 
  -5   5   9      442.83      468.47     16.57 o 
  -4   5   9      371.12      357.73     13.84 o 
  -3   5   9      177.41      175.22      9.29 o 
  -2   5   9       18.69       25.32      4.55 o 
  -1   5   9      198.76      176.04      9.29 o 
   0   5   9      105.63      100.82      7.56 o 
   1   5   9      189.08      189.06     10.29 o 
   2   5   9      105.36      116.94     12.34 o 
   3   5   9     1815.99     1773.06     25.45 o 
   4   5   9        3.68       -0.47      5.78 o 
  -7   6   9        6.54        3.10      5.74 o 
  -6   6   9      529.86      548.88     19.76 o 
  -5   6   9      207.46      228.13     12.11 o 
  -4   6   9       54.49       55.64      6.92 o 
  -3   6   9       11.77       16.94      4.92 o 
  -2   6   9      390.76      339.15     13.48 o 
  -1   6   9      291.01      287.33     12.39 o 
   0   6   9        9.90       12.39      4.01 o 
   1   6   9      697.09      700.15     20.40 o 
   2   6   9      414.32      413.28     16.67 o 
   3   6   9        6.89        8.82      4.78 o 
   4   6   9       29.38       28.68      4.77 o 
  -6   7   9      661.87      657.99     22.40 o 
  -5   7   9        2.49       -1.82      4.74 o 
  -4   7   9      341.80      349.80     15.12 o 
  -3   7   9      128.11      129.41      9.56 o 
  -2   7   9       27.87       29.69      5.74 o 
  -1   7   9      317.26      297.98     12.84 o 
   0   7   9      256.95      241.61     11.84 o 
   1   7   9      232.07      220.21     12.02 o 
   2   7   9      237.02      216.93     12.48 o 
   3   7   9      452.17      450.34     19.49 o 
  -6   8   9      287.09      300.08     15.94 o 
  -5   8   9       73.34       71.22      8.74 o 
  -4   8   9       65.60       86.24      8.83 o 
  -3   8   9      144.01      143.80     10.56 o 
  -2   8   9       96.07       85.24      8.29 o 
  -1   8   9       54.31       58.01      7.01 o 
   0   8   9      337.64      317.56     13.84 o 
   1   8   9        4.03       -0.18      4.83 o 
   2   8   9     1297.26     1334.73     33.24 o 
  -5   9   9      113.00      122.40     11.29 o 
  -4   9   9       39.21       50.54      8.20 o 
  -3   9   9      183.23      177.86     11.57 o 
  -2   9   9      171.39      163.84     10.93 o 
  -1   9   9       63.29       62.84      7.92 o 
   0   9   9      279.08      306.36     14.57 o 
   1   9   9      147.02      150.45     11.38 o 
  -4  10   9       23.64       32.51      7.47 o 
  -3  10   9       56.00       57.92      8.56 o 
  -2  10   9       29.33       23.41      6.74 o 
  -1  10   9       80.50       78.32      8.74 o 
   0 -11  10        8.89        7.38      5.74 o 
   1 -11  10       57.78       55.55      8.11 o 
   2 -11  10      366.09      357.91     15.85 o 
   3 -11  10      610.87      584.13     19.76 o 
   4 -11  10      111.96      102.05      6.86 o 
  -2 -10  10      137.01      154.15      8.08 o 
  -1 -10  10      524.22      535.77     13.61 o 
   0 -10  10       30.90       34.30      4.92 o 
   1 -10  10      299.52      312.61     10.30 o 
   2 -10  10      181.02      189.70     11.38 o 
   3 -10  10      103.44       92.89      8.65 o 
   4 -10  10      180.77      172.06     16.21 o 
   5 -10  10       40.60       39.63      5.00 o 
  -3  -9  10      291.04      306.23     10.49 o 
  -2  -9  10      132.71      126.51      8.33 o 
  -1  -9  10      131.72      126.54      6.95 o 
   0  -9  10       86.96       95.83     10.88 o 
   1  -9  10      478.89      479.82     16.17 o 
   2  -9  10       32.06       33.63      4.34 o 
   3  -9  10      346.11      332.77     13.48 o 
   4  -9  10      191.77      180.51      7.68 o 
   5  -9  10        0.25       -6.56      4.37 o 
  -3  -8  10       24.43       24.90      4.25 o 
  -2  -8  10      132.93      152.45      7.65 o 
  -1  -8  10      110.24      128.97      6.60 o 
   0  -8  10       90.05       97.17      5.70 o 
   1  -8  10      733.36      731.08     14.13 o 
   2  -8  10     1061.78     1049.77     18.26 o 
   3  -8  10      526.72      521.73     11.36 o 
   4  -8  10       30.51       31.76      4.02 o 
   5  -8  10       44.96       40.89      6.74 o 
   6  -8  10       99.48      109.01     10.20 o 
  -4  -7  10       23.51       27.30      4.37 o 
  -3  -7  10      179.27      195.99      7.82 o 
  -2  -7  10     1191.00     1197.71     19.19 o 
  -1  -7  10        8.00        9.10      3.22 o 
   0  -7  10      469.28      461.02     10.72 o 
   1  -7  10      646.14      656.42     25.27 o 
   2  -7  10      281.61      273.86      7.92 o 
   3  -7  10      121.73      121.37      4.74 o 
   4  -7  10       75.45       85.29      5.12 o 
   5  -7  10      111.62      124.22      9.93 o 
   6  -7  10       33.59       40.62      7.47 o 
  -4  -6  10      431.91      439.78     11.27 o 
  -3  -6  10      476.61      478.08     11.30 o 
  -2  -6  10      160.49      171.18      6.83 o 
  -1  -6  10      215.35      211.15      7.28 o 
   0  -6  10      584.35      541.92     11.24 o 
   1  -6  10      103.48      110.52      5.44 o 
   2  -6  10      148.68      131.78      9.43 o 
   3  -6  10      789.81      782.63     14.60 o 
   4  -6  10        4.00        2.73      2.91 o 
   5  -6  10      140.90      138.61      9.93 o 
   6  -6  10      313.50      305.00     15.30 o 
  -5  -5  10      308.30      340.15     14.48 o 
  -4  -5  10      260.03      265.76     12.80 o 
  -3  -5  10        4.90        8.11      4.33 o 
  -2  -5  10      364.73      376.69      9.37 o 
  -1  -5  10       58.57       45.95      3.83 o 
   0  -5  10      939.83      965.10     15.07 o 
   1  -5  10     1641.79     1580.15     20.35 o 
   2  -5  10     1456.63     1451.40     18.80 o 
   3  -5  10       25.44       41.59      4.44 o 
   4  -5  10       16.99       22.47      3.06 o 
   5  -5  10      290.08      290.79     13.66 o 
   6  -5  10      944.12      916.90     26.50 o 
  -5  -4  10        0.50       -0.79      2.82 o 
  -4  -4  10      171.95      175.20     11.70 o 
  -3  -4  10     1667.19     1601.70     23.27 o 
  -2  -4  10        2.14        1.93      3.92 o 
  -1  -4  10      370.06      369.74      8.66 o 
   0  -4  10     1397.15     1377.70     18.35 o 
   1  -4  10      783.10      794.25     12.58 o 
   2  -4  10       16.15       17.10      2.03 o 
   3  -4  10      113.26      124.61      4.35 o 
   4  -4  10      354.28      393.06     14.66 o 
   5  -4  10      213.06      214.02     11.93 o 
   6  -4  10      133.42       97.81      9.02 o 
  -5  -3  10      450.35      480.98     17.49 o 
  -4  -3  10      882.46      845.64     14.97 o 
  -3  -3  10       83.25       92.05      6.65 o 
  -2  -3  10      282.08      270.55      7.53 o 
  -1  -3  10      575.29      516.46     10.08 o 
   0  -3  10      948.87      987.09     14.42 o 
   1  -3  10        2.38        1.06      1.34 o 
   2  -3  10     1588.18     1589.94     15.94 o 
   3  -3  10       53.43       62.72      4.28 o 
   4  -3  10      115.23      121.67      8.29 o 
   5  -3  10      385.95      396.34     15.94 o 
   6  -3  10      346.85      318.02     15.12 o 
  -5  -2  10      704.21      690.91     21.40 o 
  -4  -2  10      126.35       98.54      7.29 o 
  -3  -2  10      625.40      606.47      8.90 o 
  -2  -2  10       19.59       11.05      2.27 o 
  -1  -2  10      602.41      623.45      8.81 o 
   0  -2  10     1792.55     1823.41     17.02 o 
   1  -2  10     2450.71     2447.39     23.92 o 
   2  -2  10        1.58        4.86      1.50 o 
   3  -2  10        3.37        2.52      1.47 o 
   5  -2  10     1422.43     1352.58     30.96 o 
   6  -2  10        5.30        2.37      4.55 o 
  -6  -1  10       44.23       53.46      6.83 o 
  -5  -1  10      126.43      148.63      9.56 o 
  -4  -1  10     1417.31     1398.88     19.35 o 
  -3  -1  10        2.01        1.77      1.62 o 
  -2  -1  10       56.31       56.69      6.26 o 
  -1  -1  10     1574.94     1580.86     15.63 o 
   0  -1  10     1465.29     1480.59     23.68 o 
   1  -1  10       25.21       29.94      1.91 o 
   2  -1  10      144.16      138.29      3.87 o 
   3  -1  10      632.66      653.61     17.85 o 
   4  -1  10      562.03      560.72     17.39 o 
   5  -1  10       72.28       64.11      7.38 o 
   6  -1  10      102.95      115.66     10.11 o 
  -6   0  10      310.92      331.77     13.84 o 
  -5   0  10      925.69      943.88     16.06 o 
  -4   0  10        0.59        0.26      2.27 o 
  -3   0  10      193.10      182.38      5.94 o 
  -2   0  10      512.25      447.09     12.43 o 
  -1   0  10     1804.16     1825.73     21.29 o 
   0   0  10      187.91      191.91      4.33 o 
   1   0  10     1624.48     1558.98     13.43 o 
   2   0  10      236.49      253.38      6.28 o 
   3   0  10       22.44       14.39      3.82 o 
   4   0  10      215.23      218.30     11.20 o 
   5   0  10      421.48      426.39     16.57 o 
   6   0  10       31.75       37.52      7.29 o 
  -6   1  10      871.31      866.41     25.23 o 
  -5   1  10      369.67      346.52     13.21 o 
  -4   1  10      607.46      628.39     16.57 o 
  -3   1  10       22.86       19.67      3.64 o 
  -2   1  10       54.66       67.76      5.10 o 
  -1   1  10     1021.75     1001.23     19.94 o 
   0   1  10     2175.72     2218.41     30.96 o 
   1   1  10       63.35       56.77      3.43 o 
   2   1  10       25.06       23.62      2.14 o 
   3   1  10      409.06      470.38     14.94 o 
   4   1  10     1163.97     1164.52     26.96 o 
   5   1  10       40.73       38.71      6.37 o 
   6   1  10        1.15        2.91      4.64 o 
  -6   2  10       61.97       52.91      7.10 o 
  -5   2  10      743.43      754.07     20.49 o 
  -4   2  10        5.52        7.38      3.46 o 
  -3   2  10       27.17       32.15      4.46 o 
  -2   2  10      835.76      780.29     17.76 o 
  -1   2  10     1486.44     1479.95     17.58 o 
   0   2  10      133.35      135.58      4.55 o 
   1   2  10      128.59      127.42      4.90 o 
   2   2  10      595.40      647.54     12.13 o 
   3   2  10      801.00      789.58     19.85 o 
   4   2  10        4.46        4.19      3.82 o 
   5   2  10       95.55       80.60      8.20 o 
  -7   3  10      132.33      130.32     10.56 o 
  -6   3  10      576.88      576.02     19.12 o 
  -5   3  10       75.97       72.22      7.29 o 
  -4   3  10       58.53       57.28      6.10 o 
  -3   3  10      412.75      399.25     13.21 o 
  -2   3  10     1417.08     1313.06     26.23 o 
  -1   3  10      282.69      309.64     11.29 o 
   0   3  10      829.73      819.22     18.81 o 
   1   3  10      365.60      377.63     10.66 o 
   2   3  10       11.64       12.21      3.10 o 
   3   3  10       19.06       25.79      3.56 o 
   4   3  10      425.70      385.96     15.03 o 
   5   3  10       64.11       63.93      7.74 o 
  -7   4  10      617.86      684.49     23.04 o 
  -6   4  10      369.55      349.80     15.39 o 
  -5   4  10      279.34      280.77     12.93 o 
  -4   4  10       36.07       30.05      5.37 o 
  -3   4  10       50.01       43.08      5.56 o 
  -2   4  10      330.01      312.65     12.11 o 
  -1   4  10     1067.99     1023.27     23.04 o 
   0   4  10      246.19      240.06     10.56 o 
   1   4  10       26.70       27.81      2.98 o 
   2   4  10      189.13      197.17      7.07 o 
   3   4  10      465.71      461.52     11.47 o 
   4   4  10      244.49      255.91      9.43 o 
  -6   5  10      259.30      281.32     14.39 o 
  -5   5  10       26.52       33.42      6.28 o 
  -4   5  10       97.56       91.89      8.11 o 
  -3   5  10      214.21      220.66     11.11 o 
  -2   5  10      824.78      758.35     20.31 o 
  -1   5  10      193.08      194.89      9.93 o 
   0   5  10       51.58       60.02      6.37 o 
   1   5  10      277.73      282.23     12.57 o 
   2   5  10      700.15      692.02     13.56 o 
   3   5  10       22.26       20.15      3.86 o 
   4   5  10       98.66       97.20      6.59 o 
  -6   6  10      205.06      210.74     13.11 o 
  -5   6  10        3.68        7.47      4.83 o 
  -4   6  10      225.21      208.10     11.84 o 
  -3   6  10      567.65      546.33     18.12 o 
  -2   6  10      170.69      191.07     10.75 o 
  -1   6  10      269.52      257.18     12.02 o 
   0   6  10      261.54      251.08     11.57 o 
   1   6  10       83.18       76.32      7.83 o 
   2   6  10       34.65       33.70      7.01 o 
   3   6  10      364.29      382.68     18.03 o 
  -6   7  10       44.21       31.33      7.29 o 
  -5   7  10       34.90       34.15      7.01 o 
  -4   7  10      140.38      160.19     10.84 o 
  -3   7  10       82.11       80.23      8.47 o 
  -2   7  10      314.43      299.71     13.75 o 
  -1   7  10      331.06      303.72     13.30 o 
   0   7  10       21.16       22.49      5.46 o 
   1   7  10       42.80       38.43      6.56 o 
   2   7  10       70.45       73.77      8.56 o 
  -5   8  10       62.36       67.21      8.92 o 
  -4   8  10       15.89       16.94      6.56 o 
  -3   8  10      265.75      257.55     13.84 o 
  -2   8  10      157.19      154.27     10.93 o 
  -1   8  10        5.74        8.47      4.55 o 
   0   8  10       58.29       57.74      7.56 o 
   1   8  10      454.15      484.50     18.49 o 
  -4   9  10      125.99      139.25     12.02 o 
  -3   9  10       90.34       95.90      9.93 o 
  -2   9  10       65.17       55.92      7.56 o 
  -1   9  10       95.63       96.35      9.47 o 
   0   9  10      116.63      131.60     10.66 o 
   0 -11  11      117.66      129.14      7.82 o 
   1 -11  11       67.23       74.68      9.11 o 
   2 -11  11      197.21      202.36     12.84 o 
   3 -11  11      259.01      245.71     13.57 o 
  -1 -10  11      116.92      128.62     17.80 o 
   0 -10  11      327.47      351.44     11.11 o 
   1 -10  11        3.04        1.30      3.64 o 
   2 -10  11      211.53      213.56      8.69 o 
   3 -10  11       71.88       62.66      7.92 o 
   4 -10  11      147.85      150.16      7.83 o 
  -2  -9  11      524.22      495.60     13.10 o 
  -1  -9  11       15.72        7.14      3.66 o 
   0  -9  11        9.81        7.47      3.54 o 
   1  -9  11      310.99      286.86      9.53 o 
   2  -9  11     3214.39     3093.97     43.40 o 
   3  -9  11      941.06      955.70     23.95 o 
   4  -9  11      539.20      510.68     12.63 o 
   5  -9  11        2.19        1.64      5.28 o 
  -3  -8  11      363.07      365.81     14.75 o 
  -2  -8  11      300.64      285.69      9.72 o 
  -1  -8  11      131.26      123.46      6.60 o 
   0  -8  11      102.48       92.68      5.76 o 
   1  -8  11      573.45      556.10     24.22 o 
   2  -8  11      696.18      699.90     13.91 o 
   3  -8  11      445.17      482.70     26.23 o 
   4  -8  11       35.96       34.41      4.18 o 
   5  -8  11       16.08       13.02      5.74 o 
   6  -8  11        3.53        9.11      5.37 o 
  -4  -7  11      504.93      521.16     13.01 o 
  -3  -7  11      443.33      422.18     11.53 o 
  -2  -7  11       28.21       30.98      4.24 o 
  -1  -7  11      388.28      392.99     11.79 o 
   0  -7  11       66.22       66.23      4.85 o 
   1  -7  11      308.13      303.35      8.82 o 
   2  -7  11      104.56      109.21      9.38 o 
   3  -7  11      453.47      432.67     10.45 o 
   4  -7  11      115.32      118.71      6.00 o 
   5  -7  11       71.31       71.31      8.29 o 
   6  -7  11      441.58      473.57     19.22 o 
  -4  -6  11       45.93       48.59      5.05 o 
  -3  -6  11      491.41      448.17     11.33 o 
  -2  -6  11        8.41        5.20      2.84 o 
  -1  -6  11      167.33      179.91      6.99 o 
   0  -6  11      418.50      404.48      9.92 o 
   1  -6  11     5660.79     5591.13     56.05 o 
   2  -6  11     2298.46     2277.57     27.17 o 
   3  -6  11      479.63      443.39      8.16 o 
   4  -6  11        2.57        3.40      2.76 o 
   5  -6  11       26.53       31.97      6.37 o 
   6  -6  11        2.11        6.47      4.92 o 
  -5  -5  11       26.12       26.78      4.41 o 
  -4  -5  11      482.09      481.43     11.88 o 
  -3  -5  11      912.07      888.45     15.87 o 
  -2  -5  11      120.11      112.21      5.80 o 
  -1  -5  11      125.06      128.63      5.92 o 
   0  -5  11     1027.75     1022.94     16.03 o 
   1  -5  11     1490.14     1529.57     20.38 o 
   2  -5  11      267.49      260.28      7.28 o 
   3  -5  11       53.32       47.31      3.01 o 
   4  -5  11      113.42      130.14      8.92 o 
   5  -5  11       29.51       29.05      5.83 o 
   6  -5  11      355.26      321.93     15.66 o 
  -5  -4  11      723.11      764.55     25.09 o 
  -4  -4  11      816.66      796.43     15.10 o 
  -3  -4  11       26.53       18.63      6.88 o 
  -2  -4  11      272.76      258.69      7.89 o 
  -1  -4  11      290.01      288.17      8.05 o 
   0  -4  11      239.05      241.11      7.12 o 
   1  -4  11       87.87       90.47      5.65 o 
   2  -4  11      885.26      891.94     11.40 o 
   3  -4  11      166.85      165.06      4.68 o 
   4  -4  11       24.88       27.87      5.46 o 
   5  -4  11      575.96      612.09     20.13 o 
   6  -4  11      548.88      527.66     19.58 o 
  -5  -3  11      149.30      175.48     14.16 o 
  -4  -3  11      213.23      201.65      7.56 o 
  -3  -3  11        7.32       21.15      3.35 o 
  -2  -3  11      490.35      472.91     10.37 o 
  -1  -3  11      378.77      369.36      8.79 o 
   0  -3  11     6224.84     6197.05     47.81 o 
   1  -3  11     3648.34     3730.91     30.86 o 
   2  -3  11      186.61      160.88      4.50 o 
   3  -3  11        5.55       16.18      2.09 o 
   4  -3  11       34.23       34.88      5.56 o 
   5  -3  11       86.13       73.40      7.74 o 
   6  -3  11       92.40       79.23      8.74 o 
  -5  -2  11      352.81      350.59     14.84 o 
  -4  -2  11     1551.41     1533.42     41.44 o 
  -3  -2  11       86.67       76.98      4.06 o 
  -2  -2  11      112.95      101.87      3.69 o 
  -1  -2  11     1030.90      996.78     11.46 o 
   0  -2  11     2316.97     2326.78     37.50 o 
   1  -2  11       11.97        7.23      2.42 o 
   2  -2  11      105.56      114.35      3.92 o 
   3  -2  11      271.49      305.61      7.48 o 
   4  -2  11      260.17      271.48     12.57 o 
   5  -2  11      208.00      195.07     11.66 o 
   6  -2  11      207.13      206.28     12.93 o 
  -6  -1  11      642.74      705.62     20.86 o 
  -5  -1  11      920.57      931.11     23.77 o 
  -4  -1  11      220.51      176.99      7.95 o 
  -3  -1  11      107.10       95.08      6.37 o 
  -2  -1  11      551.39      549.54      8.36 o 
  -1  -1  11       18.65       21.41      2.10 o 
   0  -1  11       18.99       25.41      3.01 o 
   1  -1  11     1096.88     1106.60     10.87 o 
   2  -1  11      115.10      110.92      3.71 o 
   3  -1  11        3.90        3.10      3.28 o 
   4  -1  11      457.79      449.98     15.94 o 
   5  -1  11      765.53      789.86     23.31 o 
   6  -1  11       13.07       14.02      5.92 o 
  -6   0  11      257.75      295.80     13.84 o 
  -5   0  11        8.88        8.53      3.12 o 
  -4   0  11       40.00       63.36      6.69 o 
  -3   0  11      615.16      591.96     14.66 o 
  -2   0  11      202.64      196.93      7.06 o 
  -1   0  11     3575.95     3477.72     36.21 o 
   0   0  11     3246.94     3312.12     28.06 o 
   1   0  11        1.67        4.50      1.55 o 
   2   0  11        1.51        7.22      1.75 o 
   3   0  11       53.09       63.66      6.01 o 
   4   0  11      427.84      393.70     15.21 o 
   5   0  11      102.39       97.26      9.02 o 
   6   0  11      238.02      230.23     14.21 o 
  -6   1  11      111.34      113.59      6.47 o 
  -5   1  11     1480.50     1442.83     30.05 o 
  -4   1  11       40.58       35.24      4.92 o 
  -3   1  11       57.51       51.64      5.10 o 
  -2   1  11      559.74      556.62     14.30 o 
  -1   1  11     2373.73     2379.20     31.83 o 
   0   1  11      138.08      135.81      4.78 o 
   1   1  11      188.94      193.90      8.06 o 
   2   1  11      341.95      377.10      7.47 o 
   3   1  11      599.85      607.26     17.58 o 
   4   1  11       34.14       31.60      5.74 o 
   5   1  11      160.09      149.99     10.56 o 
  -6   2  11      687.06      681.85     20.86 o 
  -5   2  11      348.84      325.49     13.30 o 
  -4   2  11       25.23       22.86      4.64 o 
  -3   2  11      484.74      499.61     14.66 o 
  -2   2  11      101.45       99.27      6.83 o 
  -1   2  11        3.63        4.00      1.63 o 
   0   2  11      900.68      894.88     13.16 o 
   1   2  11       60.72       56.18      3.65 o 
   2   2  11      101.08      106.68      5.26 o 
   3   2  11      156.07      182.99      8.70 o 
   4   2  11      714.97      711.26     20.86 o 
   5   2  11       45.53       46.63      7.19 o 
  -6   3  11       41.92       45.72      7.10 o 
  -5   3  11       79.90       89.52      7.83 o 
  -4   3  11      416.37      408.91     14.30 o 
  -3   3  11       91.40       89.52      7.10 o 
  -2   3  11      951.47      892.04     21.04 o 
  -1   3  11     1617.21     1553.39     30.05 o 
   0   3  11      129.61      130.71      5.28 o 
   1   3  11       13.81       12.12      4.83 o 
   2   3  11       65.74       73.59      4.64 o 
   3   3  11      707.92      633.41     36.02 o 
   4   3  11       55.49       59.56      7.10 o 
   5   3  11      117.12      116.84     10.11 o 
  -6   4  11      855.74      852.97     25.04 o 
  -5   4  11       10.56        3.64      4.55 o 
  -4   4  11        2.54        1.27      3.92 o 
  -3   4  11      148.94      145.17      9.11 o 
  -2   4  11     1613.31     1458.59     30.05 o 
  -1   4  11      358.38      360.91     13.30 o 
   0   4  11      207.98      228.31     10.66 o 
   1   4  11      277.62      285.96     12.29 o 
   2   4  11      630.02      646.91     13.10 o 
   3   4  11        6.71       14.27      3.65 o 
   4   4  11       37.35       44.65      6.60 o 
  -6   5  11      279.14      285.42     14.84 o 
  -5   5  11        3.85       10.20      5.19 o 
  -4   5  11      227.92      229.86     12.20 o 
  -3   5  11      286.91      291.24     12.84 o 
  -2   5  11       39.68       37.98      5.83 o 
  -1   5  11      465.40      457.08     15.57 o 
   0   5  11       33.93       43.71      5.74 o 
   1   5  11      201.96      224.13     11.75 o 
   2   5  11        4.07       10.02      5.10 o 
   3   5  11      449.93      428.95     11.70 o 
   4   5  11       64.97       64.32      5.99 o 
  -6   6  11       81.75       74.86      9.11 o 
  -5   6  11      160.40      162.20     11.47 o 
  -4   6  11       59.40       61.29      7.74 o 
  -3   6  11       82.17       78.96      7.92 o 
  -2   6  11      527.32      499.07     17.21 o 
  -1   6  11      208.28      195.16     10.93 o 
   0   6  11       58.05       43.35      6.28 o 
   1   6  11       49.90       53.46      7.10 o 
   2   6  11      593.84      576.93     20.13 o 
   3   6  11       22.81       30.24      7.92 o 
  -5   7  11       16.20       15.39      6.47 o 
  -4   7  11       16.21       10.20      5.65 o 
  -3   7  11      852.19      745.69     22.95 o 
  -2   7  11      298.18      287.69     13.84 o 
  -1   7  11      119.56      121.49      9.11 o 
   0   7  11      145.21      147.26      9.93 o 
   1   7  11      354.77      367.01     15.85 o 
   2   7  11       46.53       42.07      7.56 o 
  -5   8  11       68.47       66.03      9.38 o 
  -4   8  11      249.81      253.18     14.30 o 
  -3   8  11       48.56       43.81      7.83 o 
  -2   8  11      141.37      131.69     10.47 o 
  -1   8  11       15.01       16.12      5.46 o 
   0   8  11      174.05      166.84     11.38 o 
   1   8  11       28.76       28.96      7.01 o 
  -4   9  11        2.06        4.10      6.28 o 
  -3   9  11      146.35      146.17     11.84 o 
  -2   9  11      148.98      156.37     11.93 o 
  -1   9  11       69.08       63.84      8.74 o 
   1 -11  12       58.45       69.26     14.62 o 
   2 -11  12        1.55       -7.79      5.19 o 
  -1 -10  12      372.57      388.17     21.67 o 
   0 -10  12        0.97       -2.89      3.73 o 
   1 -10  12      193.58      198.63      9.06 o 
   2 -10  12       15.92       13.48      4.15 o 
   3 -10  12      340.12      363.83     15.76 o 
   4 -10  12        4.44        3.04      3.66 o 
  -2  -9  12      188.64      188.00     13.25 o 
  -1  -9  12       61.82       70.57      5.92 o 
   0  -9  12      267.34      281.46      9.82 o 
   1  -9  12      114.18      135.33      7.15 o 
   2  -9  12      322.10      324.85     10.14 o 
   3  -9  12      252.67      267.61     12.29 o 
   4  -9  12      207.28      218.75      8.62 o 
   5  -9  12        2.05       -2.09      5.19 o 
  -3  -8  12       17.25       12.56      4.02 o 
  -2  -8  12      370.02      366.20     11.11 o 
  -1  -8  12      150.06      148.77      7.46 o 
   0  -8  12      149.33      148.28      7.08 o 
   1  -8  12       51.10       51.77      6.56 o 
   2  -8  12      718.79      711.82     14.26 o 
   3  -8  12      262.82      263.29      7.16 o 
   4  -8  12       34.18       41.71      8.15 o 
   5  -8  12       86.31       88.89      9.38 o 
  -4  -7  12      115.66      126.84      7.37 o 
  -3  -7  12      222.95      235.84      9.23 o 
  -2  -7  12      785.77      776.88     15.71 o 
  -1  -7  12       27.08       36.35      4.31 o 
   0  -7  12      189.68      198.16      7.69 o 
   1  -7  12        3.84        2.24      5.28 o 
   2  -7  12      895.34      878.94     15.39 o 
   3  -7  12        9.61        4.25      2.71 o 
   4  -7  12      433.95      431.99     13.96 o 
   5  -7  12      151.70      151.00     11.29 o 
   6  -7  12       36.62       40.53      7.74 o 
  -4  -6  12      185.72      183.51      8.27 o 
  -3  -6  12      491.60      467.84     11.97 o 
  -2  -6  12       57.54       51.41      4.80 o 
  -1  -6  12      284.31      278.50      8.79 o 
   0  -6  12      176.95      182.58      7.08 o 
   1  -6  12     1751.87     1780.58     23.85 o 
   2  -6  12      276.97      267.17      8.08 o 
   3  -6  12      395.90      397.85      8.00 o 
   4  -6  12        3.98        7.74      4.64 o 
   5  -6  12        1.54       -1.27      4.37 o 
   6  -6  12      445.68      453.26     19.12 o 
  -5  -5  12       64.95       43.78      5.22 o 
  -4  -5  12      104.63      108.65      6.47 o 
  -3  -5  12      382.71      361.00     10.24 o 
  -2  -5  12      122.91      154.89      6.83 o 
  -1  -5  12      269.69      273.76      8.31 o 
   0  -5  12      296.74      296.37     11.93 o 
   1  -5  12      851.38      861.01     14.52 o 
   2  -5  12      962.06      861.01     73.22 o 
   3  -5  12       78.24       76.17      4.64 o 
   4  -5  12       91.22      100.36      8.38 o 
   5  -5  12      497.72      458.36     17.94 o 
   6  -5  12      234.61      245.44     14.39 o 
  -5  -4  12       23.53       31.75      4.63 o 
  -4  -4  12      142.91      145.50      7.14 o 
  -3  -4  12      980.28      942.90     19.72 o 
  -2  -4  12      175.28      199.26      7.56 o 
  -1  -4  12      103.44      111.64      5.63 o 
   0  -4  12      104.89      100.43      9.74 o 
   1  -4  12     1569.72     1562.68     20.64 o 
   2  -4  12       12.75       13.75      3.76 o 
   3  -4  12      176.44      171.86      5.71 o 
   4  -4  12      363.39      391.88     15.48 o 
   5  -4  12      205.39      216.29     12.57 o 
   6  -4  12       17.67       12.48      5.28 o 
  -5  -3  12      119.22      130.21     10.47 o 
  -4  -3  12      746.82      693.15     14.53 o 
  -3  -3  12       47.64       29.37      3.86 o 
  -2  -3  12      159.54      160.88      6.60 o 
  -1  -3  12      302.01      318.17      8.53 o 
   0  -3  12     4728.68     4732.03     48.20 o 
   1  -3  12       81.86       82.48      3.36 o 
   2  -3  12      469.09      451.50      9.11 o 
   3  -3  12       10.96       19.90      2.31 o 
   4  -3  12        0.18        2.09      3.92 o 
   5  -3  12      507.58      466.46     17.85 o 
   6  -3  12       73.92       56.28      8.38 o 
  -6  -2  12       59.68       58.83      7.83 o 
  -5  -2  12      294.00      313.06      9.92 o 
  -4  -2  12      186.86      168.68      7.28 o 
  -3  -2  12       53.39       70.47      4.83 o 
  -2  -2  12      341.71      354.29      9.27 o 
  -1  -2  12      666.32      662.60     12.40 o 
   0  -2  12      548.30      523.09      7.92 o 
   1  -2  12     1823.78     1848.43     18.28 o 
   2  -2  12       82.27       78.93      3.00 o 
   3  -2  12       40.19       46.81      5.92 o 
   4  -2  12      520.13      529.49     18.03 o 
   5  -2  12      527.24      541.32     19.03 o 
   6  -2  12        0.38        9.11      5.10 o 
  -6  -1  12       14.15        6.01      5.28 o 
  -5  -1  12       27.43       21.49      5.65 o 
  -4  -1  12      695.67      686.73     13.83 o 
  -3  -1  12      361.84      372.77      7.62 o 
  -2  -1  12       12.01       11.51      2.04 o 
  -1  -1  12      499.70      501.80      8.99 o 
   0  -1  12     1708.51     1735.39     17.51 o 
   1  -1  12        7.46        7.99      1.60 o 
   2  -1  12        0.96       -0.02      1.40 o 
   3  -1  12      522.11      511.73     16.48 o 
   4  -1  12      558.25      537.04     17.94 o 
   5  -1  12       17.75       19.76      5.83 o 
   6  -1  12      175.76      169.57     12.39 o 
  -6   0  12       37.99       37.16      7.10 o 
  -5   0  12      693.66      709.07     14.29 o 
  -4   0  12       33.65       23.30      3.41 o 
  -3   0  12       17.00       24.27      3.12 o 
  -2   0  12      369.91      383.36      8.97 o 
  -1   0  12     6365.74     6320.53     60.98 o 
   0   0  12       19.31       26.29      1.98 o 
   1   0  12      364.46      341.47      9.07 o 
   2   0  12       39.32       69.95      3.39 o 
   3   0  12        1.52        4.28      3.64 o 
   4   0  12      337.33      351.35     14.48 o 
   5   0  12       31.25       34.88      6.47 o 
  -6   1  12      439.14      470.34     12.52 o 
  -5   1  12        9.36        6.01      4.46 o 
  -4   1  12       15.11       22.77      4.64 o 
  -3   1  12      334.32      315.74     11.29 o 
  -2   1  12      722.52      736.49     17.58 o 
  -1   1  12       90.03       81.35      8.29 o 
   0   1  12     1763.31     1810.48     21.89 o 
   1   1  12       42.70       39.85      3.33 o 
   2   1  12        0.61        1.51      1.78 o 
   3   1  12      294.53      315.56      9.36 o 
   4   1  12      759.68      765.18     21.86 o 
   5   1  12       26.71       17.94      5.83 o 
  -6   2  12        2.98        2.09      4.83 o 
  -5   2  12      278.65      293.98     13.02 o 
  -4   2  12      359.08      344.52     13.02 o 
  -3   2  12       14.28       17.67      4.46 o 
  -2   2  12      683.46      687.86     17.67 o 
  -1   2  12     1083.27     1056.42     22.95 o 
   0   2  12        1.89        0.80      1.81 o 
   1   2  12       99.36       91.70      4.61 o 
   2   2  12      436.75      440.16     10.44 o 
   3   2  12      856.94      829.10     15.86 o 
   4   2  12      135.84      139.25      9.65 o 
   5   2  12      156.74      146.90     10.84 o 
  -6   3  12      404.98      410.55     16.76 o 
  -5   3  12       20.77       10.11      5.01 o 
  -4   3  12       17.05       14.48      4.83 o 
  -3   3  12      279.01      267.66     11.66 o 
  -2   3  12     4691.70     4527.85     68.58 o 
  -1   3  12      219.74      205.91     10.11 o 
   0   3  12      181.05      196.17      9.74 o 
   1   3  12       68.00       93.30      4.81 o 
   2   3  12        6.73        8.21      2.86 o 
   3   3  12       95.24       96.41      5.92 o 
   4   3  12        7.09        6.08      3.73 o 
  -6   4  12       45.42       52.09      7.92 o 
  -5   4  12        6.31        6.74      5.19 o 
  -4   4  12      246.78      251.81     12.29 o 
  -3   4  12      452.94      401.35     15.03 o 
  -2   4  12       16.61       26.32      5.28 o 
  -1   4  12      931.99      918.81     22.68 o 
   0   4  12       17.04       13.57      4.28 o 
   1   4  12       23.39       15.94      5.10 o 
   2   4  12       68.47       76.59      8.38 o 
   3   4  12      698.97      702.82     15.19 o 
   4   4  12       66.17       51.15      5.51 o 
  -6   5  12       60.99       55.19      8.01 o 
  -5   5  12      194.54      197.62     12.20 o 
  -4   5  12       51.68       43.08      6.92 o 
  -3   5  12      416.77      398.16     15.76 o 
  -2   5  12      455.70      420.93     15.48 o 
  -1   5  12       16.39       14.48      4.92 o 
   0   5  12      175.68      159.65      9.93 o 
   1   5  12      194.88      204.09     11.47 o 
   2   5  12      779.14      775.74     23.41 o 
   3   5  12      204.56      230.96     14.21 o 
  -5   6  12       64.67       71.58      8.74 o 
  -4   6  12      134.83      132.33     10.66 o 
  -3   6  12     2298.26     2208.65     43.90 o 
  -2   6  12      318.37      311.46     14.30 o 
  -1   6  12       59.86       56.37      7.10 o 
   0   6  12       44.69       45.90      6.56 o 
   1   6  12       19.93       28.96      6.28 o 
   2   6  12        0.56        1.46      5.65 o 
  -5   7  12      109.86      119.39     11.11 o 
  -4   7  12      189.94      194.07     13.11 o 
  -3   7  12      122.19      110.38     10.02 o 
  -2   7  12      337.03      321.12     15.03 o 
  -1   7  12        9.56       10.38      5.46 o 
   0   7  12       67.77       66.85      7.92 o 
   1   7  12        0.89        0.36      4.64 o 
  -4   8  12      128.68      103.55     11.02 o 
  -3   8  12      139.90      128.77     11.29 o 
  -2   8  12       41.49       68.76      8.38 o 
  -1   8  12      139.07      132.33     10.66 o 
   0   8  12       42.31       54.19      7.92 o 
   0 -10  13      353.79      361.00     13.52 o 
   1 -10  13      279.86      271.07     12.61 o 
   2 -10  13      127.73      125.89     20.17 o 
   3 -10  13        1.79        5.19      5.46 o 
  -2  -9  13      163.88      144.57     24.27 o 
  -1  -9  13      398.02      404.78     14.84 o 
   0  -9  13      200.88      192.87      8.56 o 
   1  -9  13        0.79        1.83      3.51 o 
   2  -9  13      228.58      233.64      8.95 o 
   3  -9  13        7.76       13.69      6.42 o 
   4  -9  13       13.35       10.15      3.93 o 
  -2  -8  13      134.02      134.23     11.29 o 
  -1  -8  13        1.18        1.96      3.56 o 
   0  -8  13       41.64       43.49      4.86 o 
   1  -8  13      422.94      426.30     11.46 o 
   2  -8  13      492.70      482.20     11.88 o 
   3  -8  13      163.79      153.92      6.87 o 
   4  -8  13      359.25      383.07     11.01 o 
   5  -8  13       61.44       76.04      9.11 o 
  -3  -7  13      177.89      200.23      8.76 o 
  -2  -7  13        0.18        1.49      3.34 o 
  -1  -7  13      683.18      657.45     32.28 o 
   0  -7  13      508.56      491.39     12.01 o 
   1  -7  13      392.92      385.09     10.43 o 
   2  -7  13      106.59      101.47      5.83 o 
   3  -7  13       14.58        9.06      4.45 o 
   4  -7  13     1104.40     1059.88     28.60 o 
   5  -7  13      296.18      281.32     14.94 o 
  -4  -6  13       16.08       15.17      7.97 o 
  -3  -6  13      105.42       99.59      6.54 o 
  -2  -6  13      672.73      680.57     14.55 o 
  -1  -6  13      376.75      361.35     10.21 o 
   0  -6  13       17.51       14.09      3.46 o 
   1  -6  13      291.74      266.61     13.30 o 
   2  -6  13      169.85      180.23      6.92 o 
   3  -6  13      125.26      122.79      4.94 o 
   4  -6  13      148.38      149.81     10.47 o 
   5  -6  13      425.92      421.57     17.94 o 
  -4  -5  13       31.21       23.04      4.33 o 
  -3  -5  13      244.21      239.11     13.71 o 
  -2  -5  13       21.71       31.25      4.14 o 
  -1  -5  13        2.52        2.17      2.74 o 
   0  -5  13      677.08      672.18     13.30 o 
   1  -5  13     1692.21     1673.25     22.81 o 
   2  -5  13      160.70      130.20     12.63 o 
   3  -5  13      313.02      311.59      8.51 o 
   4  -5  13       93.52       93.80      8.47 o 
   5  -5  13       27.72       24.68      6.10 o 
  -5  -4  13      833.23      936.63     29.51 o 
  -4  -4  13      343.29      337.26     10.46 o 
  -3  -4  13      102.96       78.30      5.57 o 
  -2  -4  13      872.06      766.77     20.35 o 
  -1  -4  13      524.98      511.47     11.52 o 
   0  -4  13      656.49      628.56     24.50 o 
   1  -4  13      696.32      650.82     12.40 o 
   2  -4  13       11.80       12.08      2.31 o 
   3  -4  13     2303.91     2173.08     21.87 o 
   4  -4  13      303.00      269.02     13.39 o 
   5  -4  13      354.82      309.64     15.30 o 
  -5  -3  13       43.62       54.88      5.34 o 
  -4  -3  13       12.81       11.16      3.66 o 
  -3  -3  13      648.81      649.42     13.78 o 
  -2  -3  13      482.12      469.08     11.21 o 
  -1  -3  13      128.71      112.88      5.76 o 
   0  -3  13      193.76      190.84      6.83 o 
   1  -3  13      725.86      723.07     12.85 o 
   2  -3  13      303.93      307.85      5.61 o 
   3  -3  13      162.45      163.65      9.74 o 
   4  -3  13      420.59      389.87     15.76 o 
   5  -3  13      256.20      279.22     14.30 o 
  -5  -2  13       14.87       15.66      5.74 o 
  -4  -2  13      328.61      322.28      9.98 o 
  -3  -2  13       36.05       60.39      9.33 o 
  -2  -2  13       29.17       28.67      3.67 o 
  -1  -2  13      562.06      534.21     13.11 o 
   0  -2  13     3519.68     3535.99     31.60 o 
   1  -2  13       82.44      100.61      6.12 o 
   2  -2  13      141.75      129.83      4.63 o 
   3  -2  13      120.49      141.52      9.47 o 
   4  -2  13      140.16      139.61      9.74 o 
   5  -2  13       48.97       63.48      7.74 o 
  -6  -1  13      991.02     1090.66     28.51 o 
  -5  -1  13      404.79      414.28     16.57 o 
  -4  -1  13      344.95      308.64     13.75 o 
  -3  -1  13      678.58      578.36      9.70 o 
  -2  -1  13      349.67      358.67      7.18 o 
  -1  -1  13      462.64      458.32     10.53 o 
   0  -1  13     1620.74     1589.20     14.56 o 
   1  -1  13        6.20        7.01      1.67 o 
   2  -1  13     2800.00     2607.11     21.22 o 
   3  -1  13      148.98      119.58      8.74 o 
   4  -1  13      438.66      394.43     15.57 o 
   5  -1  13     1228.35     1383.27     33.70 o 
  -6   0  13       57.59       55.83      8.20 o 
  -5   0  13       16.41       16.39      5.46 o 
  -4   0  13      315.75      327.91      9.34 o 
  -3   0  13      434.89      456.78     10.25 o 
  -2   0  13      339.96      319.96      8.29 o 
  -1   0  13       43.27       48.92      3.67 o 
   0   0  13     1296.36     1265.59     14.40 o 
   1   0  13      326.70      323.01      7.17 o 
   2   0  13      100.32       93.78      4.06 o 
   3   0  13      285.08      279.97      8.84 o 
   4   0  13      336.15      345.52     14.75 o 
   5   0  13       54.76       54.64      7.83 o 
  -6   1  13        0.28       -2.48      3.53 o 
  -5   1  13      314.32      315.98     14.84 o 
  -4   1  13       20.35       16.94      4.64 o 
  -3   1  13      103.37       96.08      7.10 o 
  -2   1  13      235.19      223.12      9.84 o 
  -1   1  13     4190.40     4186.23     42.50 o 
   0   1  13        6.96       12.06      2.30 o 
   1   1  13       11.06       10.08      2.07 o 
   2   1  13      124.93      141.89      6.65 o 
   3   1  13      308.83      314.52     15.16 o 
   4   1  13        1.86       -2.64      3.92 o 
   5   1  13       53.38       58.10      7.65 o 
  -6   2  13      296.83      315.47     14.94 o 
  -5   2  13      409.94      371.30     14.84 o 
  -4   2  13      303.33      285.87     12.48 o 
  -3   2  13      163.24      169.30      9.38 o 
  -2   2  13       71.49       69.58      6.47 o 
  -1   2  13     1875.69     1803.56     33.61 o 
   0   2  13        3.75        5.37      3.55 o 
   1   2  13     1936.44     1848.59     24.86 o 
   2   2  13       13.56        9.26      2.81 o 
   3   2  13      306.02      298.00     10.88 o 
   4   2  13      911.64      986.23     19.06 o 
  -6   3  13       80.23       86.70      9.02 o 
  -5   3  13       59.01       53.55      7.38 o 
  -4   3  13      276.17      300.72     13.11 o 
  -2   3  13        0.26       -2.64      3.64 o 
  -1   3  13     1133.93     1136.20     25.59 o 
   0   3  13      175.15      189.52      9.93 o 
   1   3  13       12.92       10.93      4.46 o 
   2   3  13      130.86      133.60      9.06 o 
   3   3  13      289.27      297.15     20.90 o 
   4   3  13      127.38      116.87      7.31 o 
  -6   4  13      207.65      195.16     12.93 o 
  -5   4  13        5.63       11.20      5.56 o 
  -4   4  13      147.73      163.47     10.38 o 
  -3   4  13       39.57       36.70      6.28 o 
  -2   4  13     2879.43     2687.95     47.63 o 
  -1   4  13       10.20        8.20      4.19 o 
   0   4  13       11.58        7.74      4.10 o 
   1   4  13      101.78      114.11      8.92 o 
   2   4  13      364.89      380.95     16.03 o 
   3   4  13       19.36       17.67      7.19 o 
  -5   5  13       68.25       70.67      8.83 o 
  -4   5  13       45.12       51.00      7.65 o 
  -3   5  13       15.32        8.83      5.37 o 
  -2   5  13     1338.62     1280.91     29.96 o 
  -1   5  13        4.79        2.37      4.19 o 
   0   5  13      799.01      750.70     21.40 o 
   1   5  13       13.57       24.13      5.92 o 
   2   5  13       99.59       91.07      9.38 o 
   3   5  13      381.09      410.55     18.67 o 
  -5   6  13      132.23      147.90     11.84 o 
  -4   6  13      419.53      415.10     17.49 o 
  -3   6  13       19.76       13.02      5.83 o 
  -2   6  13      529.67      510.45     18.58 o 
  -1   6  13       41.53       40.25      6.47 o 
   0   6  13        8.86        9.20      4.83 o 
   1   6  13       40.03       43.62      7.29 o 
   2   6  13      181.34      197.62     12.75 o 
  -4   7  13        0.45       -1.27      5.65 o 
  -3   7  13     1268.70     1215.88     31.87 o 
  -2   7  13       25.71       36.06      7.01 o 
  -1   7  13       34.05       30.05      6.65 o 
   0   7  13       60.08       70.22      8.56 o 
   1   7  13      263.38      228.95     13.48 o 
  -3   8  13      695.54      644.51     22.95 o 
  -2   8  13        4.11        6.10      5.46 o 
  -1   8  13      193.14      194.07     12.39 o 
   1 -10  14       95.27       96.61      6.98 o 
   2 -10  14        5.54        0.39      4.14 o 
  -1  -9  14        0.15        7.23      4.23 o 
   0  -9  14       71.21       82.87      8.38 o 
   1  -9  14      253.79      257.54      9.88 o 
   2  -9  14        1.88        0.50      3.60 o 
   3  -9  14       75.70       76.53      5.00 o 
   4  -9  14      357.68      306.54     16.30 o 
  -2  -8  14       29.30       34.45      9.20 o 
  -1  -8  14      187.22      192.25      8.82 o 
   0  -8  14      476.26      458.98     18.49 o 
   1  -8  14        9.16        9.99      3.79 o 
   2  -8  14      366.60      360.77     10.66 o 
   3  -8  14      165.06      177.43      8.17 o 
   4  -8  14      184.90      211.65     13.57 o 
  -3  -7  14       52.02       57.24      6.24 o 
  -2  -7  14      431.18      427.49     12.20 o 
  -1  -7  14      216.33      223.12      8.85 o 
   0  -7  14       24.65       17.96      4.12 o 
   1  -7  14       33.05       30.90      4.38 o 
   2  -7  14       41.53       37.24      4.38 o 
   3  -7  14       81.55       82.42      5.67 o 
   4  -7  14      308.31      288.51     15.12 o 
   5  -7  14      492.90      538.32     20.95 o 
  -3  -6  14      513.85      528.26     22.08 o 
  -2  -6  14       49.31       44.31      4.96 o 
  -1  -6  14       24.30       27.97      4.31 o 
   0  -6  14      412.20      410.62     10.95 o 
   1  -6  14       20.25       23.36      3.99 o 
   2  -6  14       47.75       43.19      6.37 o 
   3  -6  14      470.30      465.58      9.21 o 
   4  -6  14      447.43      444.61     17.85 o 
   5  -6  14        7.34        5.83      5.01 o 
  -4  -5  14      125.08      114.94      7.05 o 
  -3  -5  14        0.70       -4.36      3.08 o 
  -2  -5  14      147.31      155.74      8.70 o 
  -1  -5  14      872.34      797.94     15.39 o 
   0  -5  14       18.64       20.29      3.60 o 
   1  -5  14      668.37      627.96     12.88 o 
   2  -5  14      224.02      219.23      7.81 o 
   3  -5  14      529.98      548.50      9.76 o 
   4  -5  14       35.73       30.96      6.47 o 
   5  -5  14      165.81      129.87     10.66 o 
  -4  -4  14       21.76       25.15      4.57 o 
  -3  -4  14      636.97      634.40     14.30 o 
  -2  -4  14      570.60      564.23     13.01 o 
  -1  -4  14        3.63        2.65      2.84 o 
   0  -4  14      114.45      116.62      6.02 o 
   1  -4  14        7.51        9.38      3.15 o 
   2  -4  14      329.80      331.91      8.66 o 
   3  -4  14      158.06      181.76      7.17 o 
   4  -4  14     1075.83     1058.97     28.05 o 
   5  -4  14       42.07       56.28      8.20 o 
  -5  -3  14      155.58      158.77      8.27 o 
  -4  -3  14      731.56      706.78     15.39 o 
  -3  -3  14      241.26      221.06      9.11 o 
  -2  -3  14        0.95       -1.00      2.80 o 
  -1  -3  14      467.69      441.72     12.66 o 
   0  -3  14       65.78       81.24     15.57 o 
   1  -3  14        0.15        1.18      1.97 o 
   2  -3  14      322.23      314.81      7.06 o 
   3  -3  14      619.00      606.26     19.22 o 
   4  -3  14       63.98       68.21      7.83 o 
   5  -3  14       15.99       27.69      6.65 o 
  -5  -2  14      165.16      173.85     12.02 o 
  -4  -2  14       17.24       16.12      3.90 o 
  -3  -2  14       59.40       68.37      5.34 o 
  -2  -2  14      948.93      890.40     16.29 o 
  -1  -2  14      153.12      138.43      6.47 o 
   0  -2  14      518.85      508.18     11.24 o 
   1  -2  14      193.43      198.53      5.31 o 
   2  -2  14     1028.65     1055.51     12.25 o 
   3  -2  14       88.05       96.58      5.67 o 
   4  -2  14      200.13      196.44     11.66 o 
   5  -2  14      192.85      184.87     12.39 o 
  -5  -1  14        3.04        1.27      5.10 o 
  -4  -1  14      521.54      538.77     18.94 o 
  -3  -1  14      862.51      808.14     17.53 o 
  -2  -1  14       52.84       52.03      4.87 o 
  -1  -1  14      214.57      226.48      5.86 o 
   0  -1  14       63.08       69.10      2.96 o 
   1  -1  14      674.52      683.57      8.85 o 
   2  -1  14        6.71        4.33      2.21 o 
   3  -1  14     1603.79     1583.68     23.57 o 
   4  -1  14      109.41      118.21      9.38 o 
   5  -1  14       79.37       80.69      9.11 o 
  -5   0  14      584.74      592.87     20.67 o 
  -4   0  14      445.60      419.84     16.57 o 
  -3   0  14        6.04        1.92      2.72 o 
  -2   0  14      324.19      320.80      8.66 o 
  -1   0  14      126.46      132.45      4.47 o 
   0   0  14       82.43       93.85      3.98 o 
   1   0  14       80.96       77.90      6.50 o 
   2   0  14      656.74      658.79     13.36 o 
   3   0  14      149.37      171.14     15.57 o 
   4   0  14        0.12       -1.18      3.82 o 
   5   0  14      157.03      162.20     12.11 o 
  -5   1  14       61.90       60.60      5.50 o 
  -4   1  14       10.03        9.84      4.83 o 
  -3   1  14      559.40      568.46     16.39 o 
  -2   1  14      279.87      290.97     11.29 o 
  -1   1  14       68.43       70.94      6.10 o 
   0   1  14      123.25      113.42      8.01 o 
   1   1  14     1236.14     1225.07     16.42 o 
   2   1  14       70.22       82.17      5.20 o 
   3   1  14      149.90      149.96     10.34 o 
   4   1  14      276.02      311.74     10.73 o 
  -5   2  14      225.93      222.30     12.11 o 
  -3   2  14       89.51       86.88      7.47 o 
  -2   2  14      211.93      219.48     10.66 o 
  -1   2  14      252.91      260.19     11.38 o 
   0   2  14      717.71      694.41     18.67 o 
   1   2  14       61.66       53.91      6.37 o 
   2   2  14     1499.44     1442.55     21.86 o 
   3   2  14      198.33      201.88      8.49 o 
   4   2  14      258.39      270.61     14.80 o 
  -5   3  14      405.48      398.34     16.30 o 
  -4   3  14       17.94       20.76      5.65 o 
  -3   3  14      116.91      120.12      9.02 o 
  -2   3  14      171.64      171.12     10.20 o 
  -1   3  14      244.52      256.46     11.75 o 
   0   3  14        0.43        1.73      3.92 o 
   1   3  14      530.51      550.98     17.94 o 
   2   3  14      193.14      215.84     12.11 o 
   3   3  14       16.37       12.02      6.37 o 
  -5   4  14        0.67       -6.01      5.10 o 
  -4   4  14      185.10      177.95     11.57 o 
  -3   4  14      265.27      250.99     12.48 o 
  -2   4  14       75.55       73.86      7.74 o 
  -1   4  14       62.41       69.12      7.47 o 
   0   4  14      896.72      854.70     22.68 o 
   1   4  14       24.74       27.69      6.01 o 
   2   4  14       59.05       70.12      8.20 o 
   3   4  14      235.48      255.27     15.39 o 
  -5   5  14      536.99      522.20     20.22 o 
  -4   5  14       75.95       80.69      9.11 o 
  -3   5  14      117.18      118.76     10.02 o 
  -2   5  14      342.10      353.99     14.94 o 
  -1   5  14      453.33      452.89     16.85 o 
   0   5  14      194.83      180.50     10.84 o 
   1   5  14      879.01      828.83     23.95 o 
   2   5  14      234.34      250.90     14.48 o 
  -4   6  14       11.86       12.75      6.10 o 
  -3   6  14      179.99      176.04     12.29 o 
  -2   6  14      275.81      279.31     14.02 o 
  -1   6  14       17.41        8.29      5.28 o 
   0   6  14      305.21      313.92     14.75 o 
   1   6  14      159.76      173.13     12.02 o 
  -2   7  14       31.27       21.86      6.83 o 
  -1   7  14      408.08      397.61     16.94 o 
   0   7  14        5.92        2.00      4.83 o 
   0  -9  15      452.15      434.16     20.95 o 
   1  -9  15        0.54        1.76      4.08 o 
   2  -9  15       64.64       51.40      5.63 o 
   3  -9  15       83.43       93.19      5.50 o 
  -1  -8  15      133.73      117.63      7.70 o 
   0  -8  15      254.57      252.88      9.95 o 
   1  -8  15      185.01      190.84      8.60 o 
   2  -8  15       11.64       14.39      4.06 o 
   3  -8  15       11.56        8.04      3.12 o 
   4  -8  15      194.84      208.83     13.84 o 
  -2  -7  15        1.54        6.80      4.10 o 
  -1  -7  15      219.86      229.41      9.43 o 
   0  -7  15      323.57      317.06     10.40 o 
   1  -7  15        1.85        5.48      3.48 o 
   2  -7  15       57.08       56.21      5.05 o 
   3  -7  15      604.08      578.41     19.98 o 
   4  -7  15      492.06      493.79     20.04 o 
  -3  -6  15      193.95      181.36      8.82 o 
  -2  -6  15      274.05      274.20      9.98 o 
  -1  -6  15      848.83      814.28     18.94 o 
   0  -6  15       27.29       24.17      4.15 o 
   1  -6  15       28.46       25.70      4.09 o 
   2  -6  15      158.69      156.12      5.87 o 
   3  -6  15      234.19      253.94      7.20 o 
   4  -6  15        6.63        9.47      5.46 o 
  -4  -5  15        8.30       17.21      4.64 o 
  -3  -5  15      224.98      210.67      9.24 o 
  -2  -5  15      340.56      328.65     10.53 o 
  -1  -5  15      104.04       92.14      6.02 o 
   0  -5  15      212.84      217.26      8.31 o 
   1  -5  15       78.20       73.44      5.28 o 
   2  -5  15       49.64       51.08      4.70 o 
   3  -5  15      307.59      288.76      9.17 o 
   4  -5  15      500.17      544.69     20.13 o 
   5  -5  15      104.93       84.51      9.29 o 
  -4  -4  15      291.49      270.76     10.52 o 
  -3  -4  15       23.42       12.75      5.24 o 
  -2  -4  15       85.85       80.89      5.86 o 
  -1  -4  15      475.09      455.75     11.69 o 
   0  -4  15        7.23       11.06      3.51 o 
   1  -4  15       11.78        6.88      3.03 o 
   2  -4  15      707.65      694.88     11.22 o 
   3  -4  15      858.19      824.74     23.59 o 
   4  -4  15        6.49        7.83      4.83 o 
   5  -4  15        1.09       -0.46      4.92 o 
  -4  -3  15       73.76       69.68      6.15 o 
  -3  -3  15      275.71      285.63      9.88 o 
  -2  -3  15     1033.15      987.76     38.80 o 
  -1  -3  15       91.48       91.33      7.15 o 
   0  -3  15        6.43        4.94      3.02 o 
   1  -3  15      165.77      185.92      5.83 o 
   2  -3  15      634.79      633.72     10.51 o 
   3  -3  15       15.63       19.12      5.37 o 
   4  -3  15      355.79      343.52     15.66 o 
   5  -3  15       94.97       97.08      9.93 o 
  -5  -2  15       14.97       12.75      6.10 o 
  -4  -2  15      211.80      192.85      8.73 o 
  -3  -2  15      425.95      408.77     20.22 o 
  -2  -2  15        1.27       -1.33      2.90 o 
  -1  -2  15      200.41      213.49     15.44 o 
   0  -2  15      586.83      578.78     12.49 o 
   1  -2  15       56.71       70.08      4.77 o 
   2  -2  15      252.75      236.49      5.48 o 
   3  -2  15      242.23      306.12      9.97 o 
   4  -2  15      263.36      227.49     12.84 o 
  -5  -1  15      321.22      337.33     16.12 o 
  -4  -1  15      109.95      101.91      9.38 o 
  -3  -1  15        0.75        3.91      3.82 o 
  -2  -1  15      511.89      490.51     15.16 o 
  -1  -1  15       10.33       17.57      3.57 o 
   0  -1  15        0.43        0.93      1.67 o 
   1  -1  15      334.44      334.24      6.27 o 
   2  -1  15     1056.44     1079.06     14.26 o 
   3  -1  15       77.43       86.01      7.56 o 
   4  -1  15        0.88       -2.42      5.56 o 
  -5   0  15        0.58        2.64      5.65 o 
  -4   0  15      153.68      134.51     10.38 o 
  -3   0  15      856.48      774.92     22.86 o 
  -2   0  15      137.75      147.95      7.33 o 
  -1   0  15        0.98       -0.75      3.37 o 
   0   0  15       52.73       61.43      3.50 o 
   1   0  15      990.14     1012.72     13.41 o 
   2   0  15      110.69      114.36      6.14 o 
   3   0  15      376.37      380.04     15.94 o 
   4   0  15      153.29      157.93      9.84 o 
  -5   1  15      147.14      143.80     11.29 o 
  -4   1  15      294.78      306.12      9.88 o 
  -3   1  15      144.70      123.22      8.47 o 
  -2   1  15      127.28      124.13      8.38 o 
  -1   1  15     1157.09     1101.32     24.22 o 
   0   1  15       23.00       23.87      3.41 o 
   1   1  15       78.20       80.51      6.44 o 
   2   1  15       43.43       76.60      5.21 o 
   3   1  15      408.52      364.94     14.48 o 
   4   1  15        0.62        2.50      3.71 o 
  -5   2  15      167.14      158.01     10.93 o 
  -4   2  15       36.03       23.77      5.74 o 
  -2   2  15        8.20       12.75      4.55 o 
  -1   2  15        9.27        9.02      4.28 o 
   0   2  15        6.52       10.56      4.46 o 
   1   2  15      901.11      853.70     22.40 o 
   2   2  15      230.58      233.69     12.66 o 
   3   2  15        1.50        3.95      3.43 o 
  -5   3  15       29.45       35.88      7.56 o 
  -4   3  15      505.69      497.61     17.85 o 
  -3   3  15      121.01      119.03      9.29 o 
  -2   3  15        0.45       -2.46      3.92 o 
  -1   3  15        5.54        3.92      4.46 o 
   0   3  15      964.34      945.77     23.86 o 
   1   3  15      193.84      184.87     10.93 o 
   2   3  15      279.40      303.45     14.66 o 
   3   3  15      127.92      137.15     11.75 o 
  -5   4  15      123.72      138.15     11.20 o 
  -4   4  15      287.16      283.96     14.48 o 
  -3   4  15       46.08       37.07      6.92 o 
  -2   4  15     1039.61      992.58     25.96 o 
  -1   4  15        3.42        8.47      5.10 o 
   0   4  15        0.13        3.55      4.64 o 
   1   4  15        1.46        2.64      4.37 o 
   2   4  15      401.38      391.51     17.39 o 
  -4   5  15      220.05      198.17     13.02 o 
  -3   5  15        3.23       -3.19      4.74 o 
  -2   5  15       12.51       13.57      5.74 o 
  -1   5  15      116.81      120.85      9.56 o 
   0   5  15      576.24      512.55     18.21 o 
   1   5  15      331.22      336.96     15.57 o 
  -3   6  15        0.39        3.10      5.92 o 
  -2   6  15       77.83       79.23      9.02 o 
  -1   6  15      644.90      608.44     20.95 o 
   0   6  15      183.60      181.14     12.11 o 
  -1  -8  16      396.31      416.11     17.53 o 
   0  -8  16      575.42      603.58     15.07 o 
   1  -8  16       34.80       28.40      4.89 o 
   2  -8  16      229.21      248.18     17.76 o 
   3  -8  16      208.86      215.32      7.45 o 
  -2  -7  16      163.55      162.81     13.25 o 
  -1  -7  16      222.24      207.44      9.30 o 
   0  -7  16       28.27       22.28      4.70 o 
   1  -7  16      129.14      134.15      7.79 o 
   2  -7  16      112.43      116.57      6.73 o 
   3  -7  16      151.75      164.75      6.50 o 
  -2  -6  16      224.19      238.46     16.62 o 
  -1  -6  16       71.74       93.05     10.06 o 
   0  -6  16      322.90      310.07     10.30 o 
   1  -6  16      464.33      466.20     26.50 o 
   2  -6  16       88.72       92.41      4.97 o 
   3  -6  16      108.27      101.91      9.74 o 
   4  -6  16      242.35      236.42     14.21 o 
  -3  -5  16        3.68       -0.49      3.69 o 
  -2  -5  16      263.86      285.51     17.99 o 
  -1  -5  16      910.20      911.33     30.74 o 
   0  -5  16       43.79       46.07      4.92 o 
   1  -5  16      276.27      282.50      9.34 o 
   2  -5  16      247.19      246.54      8.79 o 
   3  -5  16      592.44      591.05     20.76 o 
   4  -5  16       91.96       85.61      9.20 o 
  -4  -4  16       42.61       47.58      5.83 o 
  -3  -4  16      134.59      128.42      7.60 o 
  -2  -4  16      529.17      518.07     13.39 o 
  -1  -4  16       11.63        6.82      3.54 o 
   0  -4  16       60.41       61.58      5.21 o 
   1  -4  16      256.37      266.20      9.42 o 
   2  -4  16      445.98      468.46      9.45 o 
   3  -4  16        0.14       -0.73      3.64 o 
   4  -4  16      135.57      119.67     10.47 o 
  -4  -3  16      276.01      305.11     11.04 o 
  -3  -3  16      291.47      295.91     10.56 o 
  -2  -3  16        0.01        1.64      3.32 o 
  -1  -3  16      215.58      233.36      8.73 o 
   0  -3  16      443.64      446.81     11.43 o 
   1  -3  16        0.54        0.64      2.23 o 
   2  -3  16       63.77       62.76      4.08 o 
   3  -3  16      497.83      530.94     18.85 o 
   4  -3  16       51.44       50.91      7.47 o 
  -4  -2  16       16.71       16.34      6.78 o 
  -3  -2  16       50.98       48.45      5.34 o 
  -2  -2  16      956.09      898.96     17.55 o 
  -1  -2  16       44.57       45.24      4.76 o 
   0  -2  16      164.17      164.47      6.81 o 
   1  -2  16      287.36      298.34      9.11 o 
   2  -2  16      985.10     1000.44     13.86 o 
   3  -2  16      236.79      235.24     12.75 o 
   4  -2  16        1.01        4.35      5.46 o 
  -4  -1  16       63.45       67.57      8.65 o 
  -3  -1  16      682.81      653.80     21.40 o 
  -2  -1  16        1.26        0.35      3.20 o 
  -1  -1  16        6.96       11.24      3.60 o 
   0  -1  16      346.45      374.44      9.61 o 
   1  -1  16      782.89      773.33     19.05 o 
   2  -1  16       35.22       28.95      7.29 o 
   3  -1  16      135.28      161.53      7.75 o 
   4  -1  16       33.57       22.75     11.34 o 
  -5   0  16      326.84      382.22     18.03 o 
  -4   0  16      302.87      319.11     15.76 o 
  -3   0  16       50.97       59.38      7.83 o 
  -2   0  16       74.86       80.05      8.29 o 
  -1   0  16      285.92      296.53     13.57 o 
   0   0  16      102.55      105.64     10.61 o 
   1   0  16       19.64       18.70      2.96 o 
   2   0  16      503.27      505.17     22.95 o 
   3   0  16       57.71       56.32      5.39 o 
  -5   1  16       42.92       25.86      7.19 o 
  -4   1  16        6.39       13.30      5.92 o 
  -3   1  16      607.29      570.63     13.21 o 
  -2   1  16       45.20       47.28      4.64 o 
  -1   1  16       18.84       19.69      3.59 o 
   0   1  16      323.02      320.92      9.34 o 
   1   1  16      936.85      920.65     28.78 o 
   2   1  16      283.39      309.76      9.88 o 
   3   1  16       48.30       55.42      5.42 o 
  -3   2  16       20.79       29.69      6.10 o 
  -2   2  16        1.23        0.91      4.10 o 
  -1   2  16      284.40      291.70     12.66 o 
   1   2  16      126.08      137.02     11.02 o 
   2   2  16       89.08       88.43      9.02 o 
   3   2  16       32.94       20.31      7.10 o 
  -4   3  16      122.93      128.96     10.38 o 
  -3   3  16       12.61       14.84      5.56 o 
  -2   3  16      135.90      151.18     10.29 o 
  -1   3  16      204.22      224.03     11.84 o 
   0   3  16        0.02        6.10      4.74 o 
   1   3  16      266.53      263.83     13.21 o 
   2   3  16       76.78       73.13      8.74 o 
  -4   4  16      223.56      231.14     13.93 o 
  -3   4  16       43.54       47.99      7.65 o 
  -2   4  16       22.50       29.32      6.56 o 
  -1   4  16      291.85      301.08     14.12 o 
   0   4  16      531.15      522.93     18.40 o 
   1   4  16      190.04      209.83     12.57 o 
  -3   5  16        4.10       -2.82      5.28 o 
  -2   5  16      128.99      128.50     10.66 o 
  -1   5  16      396.41      403.08     16.94 o 
   0   5  16      199.15      184.78     12.02 o 
  -1  -7  17      110.63      123.03      7.82 o 
   0  -7  17      214.43      228.59      9.63 o 
   1  -7  17      143.80      137.77     11.61 o 
   2  -7  17      168.17      171.83      8.91 o 
  -2  -6  17        9.29        8.49      4.27 o 
  -1  -6  17     1177.10     1251.74     22.41 o 
   0  -6  17      365.14      379.22     11.69 o 
   1  -6  17       13.10       21.33      4.34 o 
   2  -6  17      780.84      799.37     13.55 o 
   3  -6  17      164.95      186.06     13.02 o 
  -2  -5  17      571.76      543.42     14.39 o 
  -1  -5  17       14.32       15.95      4.46 o 
   0  -5  17      142.39      151.99      8.74 o 
   1  -5  17      184.80      188.22      9.24 o 
   2  -5  17      175.78      174.98      8.02 o 
   3  -5  17       29.49       38.34      7.10 o 
  -3  -4  17      211.70      217.61     18.81 o 
  -2  -4  17       88.00      108.19     15.16 o 
  -1  -4  17      209.06      220.96      9.04 o 
   0  -4  17      240.33      246.56     23.63 o 
   1  -4  17      183.15      182.94      7.25 o 
   2  -4  17       78.37       88.66      4.91 o 
   3  -4  17      434.31      429.31     17.85 o 
  -3  -3  17       12.18        6.43      4.14 o 
  -2  -3  17     1178.69     1316.11     22.73 o 
  -1  -3  17      736.75      718.68     15.65 o 
   0  -3  17        0.32        0.57      5.78 o 
   1  -3  17     1007.80     1005.52     14.58 o 
   2  -3  17      191.48      218.14      6.75 o 
   3  -3  17       51.46       67.76      8.38 o 
  -4  -2  17       66.91       61.02      8.74 o 
  -3  -2  17      740.93      707.91     19.08 o 
  -2  -2  17       98.67      109.19      7.33 o 
  -1  -2  17       95.42       96.29      6.41 o 
   0  -2  17      238.08      238.91      7.06 o 
   1  -2  17      244.41      256.89      8.89 o 
   2  -2  17       25.17       22.13      5.37 o 
   3  -2  17      287.52      276.58     13.84 o 
  -4  -1  17      310.85      312.55     16.12 o 
  -3  -1  17       18.12       30.24      6.92 o 
  -2  -1  17      150.31      156.82     11.20 o 
  -1  -1  17      238.07      242.16     12.93 o 
   0  -1  17       98.93      107.88      5.92 o 
   1  -1  17       18.78       23.94      5.65 o 
   2  -1  17      524.26      510.91     17.85 o 
   3  -1  17      288.46      294.02     10.37 o 
  -4   0  17        3.60       -5.10      4.92 o 
  -3   0  17      800.91      824.65     25.04 o 
  -2   0  17      778.50      764.81     23.50 o 
  -1   0  17       20.98       12.66      5.65 o 
   0   0  17      741.68      772.10     22.22 o 
   1   0  17      209.52      213.29      7.98 o 
   2   0  17       16.00       14.85      3.63 o 
   3   0  17       84.35      116.30     15.71 o 
  -4   1  17      616.23      640.96     22.86 o 
  -3   1  17      187.36      198.90     12.84 o 
  -2   1  17       29.47       38.90      4.62 o 
  -1   1  17      215.17      240.52     15.12 o 
   0   1  17      290.92      305.36     14.12 o 
   1   1  17      186.14      183.30      7.59 o 
   2   1  17      200.53      217.66     12.39 o 
  -3   2  17       78.53       69.40      7.92 o 
  -1   2  17       10.13        8.83      4.74 o 
   0   2  17        2.06        9.58      3.44 o 
   1   2  17      407.21      416.92     16.03 o 
   2   2  17      202.19      208.92     12.66 o 
  -3   3  17      469.13      446.88     17.30 o 
  -2   3  17       47.33       31.51      6.65 o 
  -1   3  17      272.21      277.95     13.39 o 
   0   3  17      209.93      233.51     12.48 o 
   1   3  17      137.33      140.80     10.66 o 
  -3   4  17        0.68        0.64      5.28 o 
  -2   4  17      146.16      128.05     10.47 o 
  -1   4  17      305.95      329.49     14.94 o 
   0   4  17      244.91      251.26     13.57 o 
  -1  -6  18      126.59      132.20      8.17 o 
   0  -6  18      238.87      237.70     10.01 o 
   1  -6  18      198.92      214.08      9.08 o 
   2  -6  18       31.75       34.95      4.12 o 
  -1  -5  18     1073.31     1171.14     25.09 o 
   0  -5  18      311.24      315.43     10.85 o 
   1  -5  18        6.75        5.10      3.20 o 
   2  -5  18      149.43      165.12      8.20 o 
  -2  -4  18       59.48       51.38      5.89 o 
  -1  -4  18      350.86      356.18     16.71 o 
   0  -4  18       40.62       32.31      4.88 o 
   1  -4  18       10.54        7.03      3.26 o 
   2  -4  18      491.60      530.45     10.82 o 
   3  -4  18        0.13       10.20      5.65 o 
  -3  -3  18      150.94      136.14      8.24 o 
  -2  -3  18      401.71      424.60     12.87 o 
  -1  -3  18      148.07      159.95     13.21 o 
   0  -3  18      388.95      409.99      9.51 o 
   1  -3  18      115.22      133.43      5.82 o 
   2  -3  18       24.40       22.40      6.10 o 
   3  -3  18      289.20      325.21     15.76 o 
  -3  -2  18       11.73       25.96      7.10 o 
  -2  -2  18      915.49     1017.90     20.09 o 
  -1  -2  18      468.96      464.88     12.94 o 
   0  -2  18       12.95        9.16      2.87 o 
   1  -2  18       72.69       88.84      5.99 o 
   2  -2  18      415.70      436.59     17.30 o 
  -3  -1  18      133.91      124.77     11.02 o 
  -2  -1  18      377.53      414.46     17.76 o 
  -1  -1  18        1.14        3.64      5.10 o 
   0  -1  18       41.24       40.80      6.65 o 
   1  -1  18      650.21      669.86     14.42 o 
   2  -1  18        6.21       12.48      5.01 o 
  -3   0  18      559.04      595.97     21.77 o 
  -2   0  18       25.57       37.89      7.10 o 
  -1   0  18      481.44      483.13     18.40 o 
   0   0  18      212.04      235.05     12.66 o 
   1   0  18        4.29       -2.37      4.37 o 
   2   0  18      149.81      147.08     10.84 o 
  -3   1  18      467.31      507.72     20.31 o 
  -2   1  18      456.94      475.39     19.03 o 
  -1   1  18       10.53       10.38      5.56 o 
   0   1  18       11.10       16.91      4.02 o 
   1   1  18      326.37      335.96     14.21 o 
  -3   2  18      290.06      286.24     15.57 o 
  -2   2  18        8.36        7.36      4.37 o 
  -1   2  18       79.68       70.81      9.38 o 
   0   2  18      512.89      375.48     16.03 o 
   1   2  18       40.00       33.06      6.47 o 
  -2   3  18      371.35      390.06     16.39 o 
  -1   3  18      224.69      222.21     12.66 o 
   0   3  18        7.74       14.12      6.01 o 
  -1  -4  19       35.47       37.63      5.47 o 
   0  -4  19      315.12      324.76      9.04 o 
   1  -4  19        1.11        3.08      3.05 o 
  -1  -3  19      319.93      322.16     14.66 o 
   0  -3  19       21.30       21.42      3.66 o 
   1  -3  19       60.37       54.50      6.71 o 
  -2  -2  19      297.88      328.04     16.48 o 
  -1  -2  19       33.83       32.75      5.65 o 
   0  -2  19       82.71       72.13      8.65 o 
  -2  -1  19       82.91       92.07      9.93 o 
  -1  -1  19      246.11      268.02     14.48 o 
   0  -1  19        2.12        1.18      5.10 o 
   1  -1  19       16.19       26.14      6.47 o 
  -2   0  19      409.35      438.51     19.03 o 
  -1   0  19        1.06        4.28      5.37 o 
   0   0  19       32.93       29.32      6.74 o 
  -1   1  19       33.69       44.81      7.65 o 
   0   1  19      800.11      833.48     24.86 o 
                                                 
